# Supplementary material for: Probiotic consumption influences universal adaptive mutations in indigenous human and mouse gut microbiota
Source: Commun Biol. 2021 Oct 18;4:1198. doi: 10.1038/s42003-021-02724-8 (PMC8523657; doi:10.1038/s42003-021-02724-8)
Supplement: Supplementary file 4 — Supplementary data 1 [file 42003_2021_2724_MOESM4_ESM.xlsx]

## Sheet: animal-LEV
	Strains	ID
Helicobacter_hepaticus	ATCC 51449	GCF_000007905.1
Mucispirillum_schaedleri	ASF457	GCF_000487995.1
Lactobacillus_murinus	EF-1	GCF_001953785.1
Lactobacillus_johnsonii	Byun-jo-01	GCF_003316915.1
Akkermansia_muciniphila	ATCC BAA-835	GCF_002201495.1
Bacteroides_vulgatus	ATCC 8482	GCF_000012825.1
Bifidobacterium_pseudolongum	ATCC 27919	GCF_003952825.1
Escherichia_coli	O157:H7	GCF_000008865.2
Parabacteroides_goldsteinii	DSM 19448	GCF_000969835.1

## Sheet: animal-LGG
	Strains	ID
Akkermansia_muciniphila	ATCC BAA-835	GCF_002201495.1
Helicobacter_hepaticus	ATCC 51449	GCF_000007905.1
Bifidobacterium_pseudolongum	ATCC 27919	GCF_003952825.1
Bacteroides_uniformis	ATCC 8492	GCF_001406135.1
Lactobacillus_murinus	EF-1	GCF_001953785.1
Sporosarcina_newyorkensis	2681	GCF_000220335.1
Parabacteroides_goldsteinii	DSM 19448	GCF_000969835.1
Ruminococcus_torques	ATCC 27756	GCF_001405315.1
Lactobacillus_johnsonii	Byun-jo-01	GCF_003316915.1

## Sheet: animal-Probio-Fit
	Strains	ID
Allobaculum_stercoricanis	DSM 13633	GCF_000384195.1
Bacteroides_coprocola	DSM 17136	GCF_003458565.1
Bifidobacterium_animalis	DSM 10140	GCF_000022965.1
Bifidobacterium_pseudolongum	ATCC 27919	GCF_003952825.1
Blautia_hansenii	DSM 20583	GCF_000156675.1
Clostridium_hiranonis	DSM 13275	GCF_000156055.1
Clostridium_perfringens	ATCC 13124	GCF_000013285.1
Collinsella_intestinalis	DSM 13280	GCF_000156175.1
Enterococcus_cecorum	1711s24	GCF_001020445.1
Escherichia_coli	O157:H7	GCF_000008865.2
Eubacterium_biforme	DSM 3989	GCF_000156655.1
Lactobacillus_acidophilus	NCFM	GCF_000011985.1
Lactobacillus_animalis	DSM 20602	GCF_001434535.1
Lactobacillus_johnsonii	Byun-jo-01	GCF_003316915.1
Lactobacillus_reuteri	DSM 20016	GCF_000016825.1
Lactobacillus_salivarius	UCC118	GCF_000008925.1
Prevotella_copri	BVe41210	GCF_009494435.1
Ruminococcus_gnavus	AGR2154	GCF_000526735.1
Streptococcus_lutetiensis	NCTC13774	GCF_900475675.1
Streptococcus_macedonicus	UMB0733	GCF_002860805.1

## Sheet: animal-ATCC334
	Strains	ID
Akkermansia_muciniphila	ATCC BAA-835	GCF_002201495.1
Bacteroides_dorei	DSM 17855	GCF_902387545.1
Bacteroides_massiliensis	DSM 17679	GCF_000382445.1
Bacteroides_uniformis	ATCC 8492	GCF_001406135.1
Bacteroides_vulgatus	ATCC 8482	GCF_000012825.1
Bacteroides_xylanisolvens	bq_0049	GCF_004167295.1
Butyricimonas_synergistica	DSM 23225	GCF_000379665.1
Escherichia_coli	O157:H7	GCF_000008865.2
Helicobacter_hepaticus	ATCC 51449	GCF_000007905.1
Lactobacillus_acidophilus	NCFM	GCF_000011985.1
Lactobacillus_animalis	DSM 20602	GCF_001434535.1
Lactobacillus_hominis	DSM 23910	GCF_000296835.1
Lactobacillus_johnsonii	Byun-jo-01	GCF_003316915.1
Lactobacillus_murinus	EF-1	GCF_001953785.1
Lactobacillus_reuteri	DSM 20016	GCF_000016825.1
Mucispirillum_schaedleri	ASF457	GCF_000487995.1
Oligella_ureolytica	DSM 18253	GCF_000373745.1
Parabacteroides_goldsteinii	DSM 19448	GCF_000969835.1
Parabacteroides_merdae	ATCC 43184	GCF_005844535.1
Parasutterella_excrementihominis	YIT 11859	GCF_000205025.1
Ruminococcus_torques	ATCC 27756	GCF_000153925.1

## Sheet: animal-HNU082
	Strains	ID
Akkermansia_muciniphila	ATCC BAA-835	GCF_002201495.1
Alistipes_finegoldii	DSM 17242	GCF_000265365.1
Alistipes_shahii	ATCC BAA-1179	GCF_005844225.1
Bacteroides_dorei	DSM 17855	GCF_902387545.1
Bacteroides_thetaiotaomicron	ATCC 29148	GCF_001314975.1
Bifidobacterium_pseudolongum	ATCC 27919	GCF_003952825.1
Lactobacillus_johnsonii	Byun-jo-01	GCF_003316915.1
Lactobacillus_murinus	EF-1	GCF_001953785.1
Mucispirillum_schaedleri	ASF457	GCF_000487995.1
Parabacteroides_distasonis	TCC 8503	GCF_000012845.1
Parabacteroides_goldsteinii	DSM 19448	GCF_000969835.1
Staphylococcus_lentus	F1142	GCF_000286395.1

## Sheet: human-AH1206
	Strains	ID
Akkermansia_muciniphila	ATCC BAA-835	GCF_002201495.1
Alistipes_putredinis	DSM 17216	GCF_000154465.1
Alistipes_shahii	ATCC BAA-1179	GCF_005844225.1
Bacteroides_dorei	DSM 17855	GCF_902387545.1
Bacteroides_pectinophilus	ATCC 43243	GCF_000155855.1
Bacteroides_uniformis	ATCC 8492	GCF_001406135.1
Bifidobacterium_adolescentis	ATCC 15703	GCF_003030905.1
Bifidobacterium_bifidum	NCIMB 41171	GCF_000273525.1
Bifidobacterium_longum	ATCC 15707	GCF_004936435.1
Bifidobacterium_pseudocatenulatum	ATCC 27919	GCF_003952825.1
Catenibacterium_mitsuokai	DSM 15897	GCF_000173795.1
Clostridium_leptum	DSM 753	GCF_002556665.1
Collinsella_aerofaciens	ATCC 25986	GCF_005844325.1
Coprococcus_comes	ATCC 27758	GCF_001406395.1
Dorea_formicigenerans	ATCC 27755	GCF_000169235.1
Dorea_longicatena	DSM 13814	GCF_013301325.1
Eubacterium_biforme	DSM 3989	GCF_000156655.1
Eubacterium_eligens	ATCC 27750	GCF_009680455.1
Eubacterium_rectale	ATCC 33656	GCF_000020605.1
Faecalibacterium_prausnitzii	ATCC 27768	GCF_003312465.1
Phascolarctobacterium_succinatutens	DSM 22533	GCF_902374385.1
Roseburia_intestinalis	DSM 14610	GCF_009718345.1
Roseburia_inulinivorans	DSM 16841	GCF_001405535.1
Ruminococcus_bromii	ATCC 27255	GCF_003466165.1
Ruminococcus_lactaris	ATCC 29176	GCF_000155205.1
Ruminococcus_obeum	ATCC 29174	GCF_902364415.1
Ruminococcus_torques	ATCC 27756	GCF_000153925.1

## Sheet: human-bio25
	Strains	ID
Akkermansia_muciniphila	ATCC BAA-835	GCF_002201495.1
Alistipes_putredinis	DSM 17216	GCF_000154465.1
Anaerostipes_hadrus	BPB5	GCF_001998765.1
Bacteroides_caccae	ATCC 43185	GCF_001405955.1
Bacteroides_cellulosilyticus	WH2	GCF_001318345.1
Bacteroides_coprocola	DSM 17136	GCF_003458565.1
Bacteroides_dorei	DSM 17855	GCF_902387545.1
Bacteroides_eggerthii	NCTC 11155	GCF_900445565.1
Bacteroides_massiliensis	DSM 17679	GCF_000382445.1
Bacteroides_ovatus	ATCC 8483	GCF_005845145.1
Bacteroides_thetaiotaomicron	ATCC 29148	GCF_001314975.1
Bacteroides_uniformis	ATCC 8492	GCF_001406135.1
Bacteroides_vulgatus	ATCC 8482	GCF_000012825.1
Barnesiella_intestinihominis	YIT 11860	GCF_000296465.1
Bifidobacterium_adolescentis	ATCC 15703	GCF_003030905.1
Bifidobacterium_catenulatum	APCKJ1	GCF_009684555.1
Bifidobacterium_longum	ATCC 15707	GCF_004936435.1
Collinsella_aerofaciens	ATCC 25986	GCF_005844325.1
Coprococcus_catus	GD/7	GCF_000210555.1
Coprococcus_comes	ATCC 27758	GCF_001406395.1
Coprococcus_eutactus	ATCC 27759	GCF_000154425.1
Dorea_formicigenerans	ATCC 27755	GCF_000169235.1
Dorea_longicatena	DSM 13814	GCF_013301325.1
Escherichia_coli	O157:H7	GCF_000008865.2
Eubacterium_biforme	DSM 3989	GCF_000156655.1
Eubacterium_eligens	ATCC 27750	GCF_009680455.1
Eubacterium_hallii	ATCC 27751	GCF_900209925.1
Eubacterium_rectale	ATCC 33656	GCF_000020605.1
Eubacterium_siraeum	DSM 15702	GCF_000382085.1
Faecalibacterium_prausnitzii	ATCC 27768	GCF_003312465.1
Lactobacillus_ruminis	ATCC 27782	GCF_000224985.1
Megamonas_hypermegale	DSM1672	GCF_000423385.1
Megamonas_rupellensis	AF29-2	GCF_003457635.1
Odoribacter_splanchnicus	ATCC 29572	GCF_002161635.1
Parabacteroides_merdae	ATCC 43184	GCF_005844535.1
Prevotella_copri	BVe41210	GCF_009494435.1
Roseburia_intestinalis	DSM 14610	GCF_009718345.1
Roseburia_inulinivorans	DSM 16841	GCF_001405535.1
Ruminococcus_bromii	ATCC 27255	GCF_003466165.1
Ruminococcus_lactaris	ATCC 29176	GCF_000155205.1
Ruminococcus_obeum	ATCC 29174	GCF_902364415.1
Ruminococcus_torques	ATCC 27756	GCF_001405315.1

## Sheet: human-LGG
	Strains	ID
Bacteroides_dorei	DSM 17855	GCF_902387545.1
Bacteroides_fragilis	YCH46	GCF_000009925.1
Bacteroides_uniformis	ATCC 8492	GCF_001406135.1
Bacteroides_vulgatus	ATCC 8482	GCF_000012825.1
Bifidobacterium_adolescentis	ATCC 15703	GCF_003030905.1
Bifidobacterium_bifidum	NCIMB 41171	GCF_000273525.1
Bifidobacterium_breve	JCM 7017	GCF_000568975.1
Bifidobacterium_catenulatum	APCKJ1	GCF_009684555.1
Bifidobacterium_dentium	DSM 20436	GCF_001042595.1
Bifidobacterium_longum	ATCC 15707	GCF_004936435.1
Bifidobacterium_pseudocatenulatum	ATCC 27919	GCF_003952825.1
Clostridium_bartlettii	DSM 16795	GCF_000154445.1
Clostridium_nexile	ATCC 27757	GCF_013300945.1
Collinsella_aerofaciens	ATCC 25986	GCF_005844325.1
Enterococcus_faecalis	V583	GCF_000007785.1
Escherichia_coli	O157:H7	GCF_000008865.2
Eubacterium_hallii	ATCC 27751	GCF_900209925.1
Eubacterium_rectale	ATCC 33656	GCF_000020605.1
Faecalibacterium_prausnitzii	ATCC 27768	GCF_003312465.1
Haemophilus_parainfluenzae	T3T1	GCF_000210895.1
Klebsiella_oxytoca	10-5243	GCF_000247855.1
Klebsiella_pneumoniae	HS11286	GCF_000240185.1
Ruminococcus_bromii	ATCC 27255	GCF_003466165.1
Ruminococcus_gnavus	ATCC 29149	GCF_009831375.1
Ruminococcus_torques	ATCC 27756	GCF_001405315.1
Serratia_liquefaciens	ATCC 27592	GCF_000422085.1
Staphylococcus_epidermidis	ATCC 12228	GCF_000007645.1
Streptococcus_parasanguinis	ATCC 15912	GCF_000164675.2
Streptococcus_salivarius	ATCC 7073	GCF_902858935.1
Streptococcus_thermophilus	JIM8232	GCF_000253395.1
Streptococcus_vestibularis	AS012761	GCF_010604095.1
Veillonella_parvula	DSM 2008	GCF_000024945.1

## Sheet: human-HN019
	Strains	ID
Anaerostipes_hadrus	BPB5	GCF_001998765.1
Bifidobacterium_animalis	DSM10140	GCF_000022965.1
Bifidobacterium_bifidum	NCIMB41171	GCF_000273525.1
Bifidobacterium_breve	JCM7017	GCF_000568975.1
Bifidobacterium_catenulatum	APCKJ1	GCF_009684555.1
Bifidobacterium_longum	ATCC15707	GCF_004936435.1
Bifidobacterium_pseudocatenulatum	ATCC27919	GCF_003952825.1
Clostridium_perfringens	ATCC13124	GCF_000013285.1
Collinsella_aerofaciens	ATCC25986	GCF_005844325.1
Dorea_longicatena	DSM13814	GCF_013301325.1
Enterococcus_faecalis	V583	GCF_000007785.1
Enterococcus_faecium	DO	GCF_000174395.2
Eubacterium_hallii	ATCC27751	GCF_900209925.1
Eubacterium_rectale	ATCC33656	GCF_000020605.1
Faecalibacterium_prausnitzii	ATCC27768	GCF_003312465.1
Lactococcus_lactis	Il1403	GCF_000006865.1
Megamonas_hypermegale	DSM1672	GCF_000423385.1
Morganella_morganii	NLAE-zl-C84	GCF_900142745.1
Ruminococcus_bromii	ATCC27255	GCF_003466165.1
Ruminococcus_gnavus	ATCC29149	GCF_009831375.1
Staphylococcus_epidermidis	ATCC12228	GCF_000007645.1
Staphylococcus_hominis	C80	GCF_000183685.1
Streptococcus_parasanguinis	ATCC15912	GCF_000164675.2
Streptococcus_salivarius	ATCC7073	GCF_902858935.1
Streptococcus_thermophilus	JIM8232	GCF_000253395.1
Streptococcus_vestibularis	AS012761	GCF_010604095.1
Veillonella_parvula	DSM2008	GCF_000024945.1

## Sheet: human-Probio-Fit
	Strains	ID
Alistipes_putredinis	DSM 17216	GCF_000154465.1
Bacteroides_caccae	ATCC 43185	GCF_001405955.1
Bacteroides_coprocola	DSM 17136	GCF_003458565.1
Bacteroides_dorei	DSM 17855	GCF_902387545.1
Bacteroides_eggerthii	NCTC11155	GCF_900445565.1
Bacteroides_finegoldii	CL09T03C10	GCF_000304195.1
Bacteroides_fragilis	YCH46	GCF_000009925.1
Bacteroides_massiliensis	DSM 17679	GCF_000382445.1
Bacteroides_ovatus	ATCC 8483	GCF_005845145.1
Bacteroides_plebeius	DSM 17135	GCF_003472665.1
Bacteroides_stercoris	ATCC 43183	GCF_000154525.1
Bacteroides_uniformis	ATCC 8492	GCF_001406135.1
Bacteroides_vulgatus	ATCC 8482	GCF_000012825.1
Bifidobacterium_adolescentis	ATCC 15703	GCF_003030905.1
Bifidobacterium_longum	ATCC 15707	GCF_004936435.1
Bifidobacterium_pseudocatenulatum	ATCC 27919	GCF_003952825.1
Coprococcus_comes	ATCC 27758	GCF_001406395.1
Dialister_succinatiphilus	YIT 11850	GCF_000242435.1
Dorea_formicigenerans	ATCC 27755	GCF_000169235.1
Dorea_longicatena	DSM 13814	GCF_013301325.1
Escherichia_coli	O157:H7	GCF_000008865.2
Eubacterium_biforme	DSM 3989	GCF_000156655.1
Eubacterium_eligens	ATCC 27750	GCF_009680455.1
Eubacterium_hallii	ATCC 27751	GCF_900209925.1
Eubacterium_rectale	ATCC 33656	GCF_000020605.1
Faecalibacterium_prausnitzii	ATCC 27768	GCF_003312465.1
Megamonas_hypermegale	DSM 1672	GCA_000423385.1
Parabacteroides_merdae	ATCC 43184	GCF_005844535.1
Phascolarctobacterium_succinatutens	DSM 22533	GCF_902374385.1
Prevotella_copri	BVe41210	GCF_009494435.1
Prevotella_stercorea	DSM 18206	GCF_000235885.1
Roseburia_intestinalis	DSM 14610	GCF_009718345.1
Roseburia_inulinivorans	DSM 16841	GCF_001405535.1
Ruminococcus_bromii	ATCC 27255	GCF_003466165.1
Ruminococcus_gnavus	ATCC 29149	GCF_009831375.1
Ruminococcus_lactaris	ATCC 29176	GCF_000155205.1
Ruminococcus_obeum	ATCC 27756	GCF_001405315.1
Ruminococcus_torques	ATCC 27756	GCF_000153925.1

[truncated: 2 more sheets: human-HNU082, human-Zhang]
