# Supplementary material for: Probiotic consumption influences universal adaptive mutations in indigenous human and mouse gut microbiota
Source: Commun Biol. 2021 Oct 18;4:1198. doi: 10.1038/s42003-021-02724-8 (PMC8523657; doi:10.1038/s42003-021-02724-8)
Supplement: Supplementary file 5 — Supplementary data 2 [file 42003_2021_2724_MOESM5_ESM.xlsx]

## Sheet: animal-LEV
#CHROM	POS	REF-ALT	species
NZ_KQ033914.1	12313	G-A	Parabacteroides goldsteinii
NZ_KQ033914.1	24915	A-G	Parabacteroides goldsteinii
NZ_KQ033914.1	30446	G-A	Parabacteroides goldsteinii
NZ_KQ033914.1	30449	A-C	Parabacteroides goldsteinii
NZ_KQ033914.1	30494	T-A	Parabacteroides goldsteinii
NZ_KQ033914.1	30509	T-C	Parabacteroides goldsteinii
NZ_KQ033914.1	30566	C-T	Parabacteroides goldsteinii
NZ_KQ033914.1	30579	G-A	Parabacteroides goldsteinii
NZ_KQ033914.1	30598	T-C	Parabacteroides goldsteinii
NZ_KQ033914.1	30901	T-C	Parabacteroides goldsteinii
NZ_KQ033914.1	30925	C-T	Parabacteroides goldsteinii
NZ_KQ033914.1	35579	C-T	Parabacteroides goldsteinii
NZ_KQ033914.1	36715	C-G	Parabacteroides goldsteinii
NZ_KQ033914.1	38377	A-C	Parabacteroides goldsteinii
NZ_KQ033914.1	38382	C-T	Parabacteroides goldsteinii
NZ_KQ033914.1	38397	C-G	Parabacteroides goldsteinii
NZ_KQ033914.1	38511	G-A	Parabacteroides goldsteinii
NZ_KQ033914.1	49575	G-A	Parabacteroides goldsteinii
NZ_KQ033914.1	50059	G-T	Parabacteroides goldsteinii
NZ_KQ033914.1	50060	A-C	Parabacteroides goldsteinii
NZ_KQ033914.1	50120	T-C	Parabacteroides goldsteinii
NZ_KQ033914.1	50188	A-G	Parabacteroides goldsteinii
NZ_KQ033914.1	50193	A-G	Parabacteroides goldsteinii
NZ_KQ033915.1	205407	A-G	Parabacteroides goldsteinii
NZ_KQ033915.1	205716	T-G	Parabacteroides goldsteinii
NZ_KQ033915.1	209673	A-T	Parabacteroides goldsteinii
NZ_KQ033915.1	209732	G-A	Parabacteroides goldsteinii
NZ_KQ033915.1	209734	T-A	Parabacteroides goldsteinii
NZ_KQ033915.1	209854	C-T	Parabacteroides goldsteinii
NZ_KQ033915.1	211468	G-C	Parabacteroides goldsteinii
NZ_KQ033915.1	213444	G-T	Parabacteroides goldsteinii

## Sheet: animal-LGG
#CHROM	POS	REF-ALT	species
NC_004917.1	704051	T-C	Helicobacter hepaticus
NC_004917.1	733863	A-G	Helicobacter hepaticus
NC_004917.1	734209	A-G	Helicobacter hepaticus
NC_004917.1	827588	C-T	Helicobacter hepaticus
NC_004917.1	827699	T-C	Helicobacter hepaticus
NC_004917.1	827855	G-A	Helicobacter hepaticus
NC_004917.1	954347	G-C	Helicobacter hepaticus
NC_004917.1	954348	G-T	Helicobacter hepaticus
NC_004917.1	954726	T-C	Helicobacter hepaticus
NC_004917.1	954940	A-C	Helicobacter hepaticus
NC_004917.1	954945	G-T	Helicobacter hepaticus
NC_004917.1	955534	A-T	Helicobacter hepaticus
NC_004917.1	955720	C-T	Helicobacter hepaticus
NC_004917.1	955891	G-T	Helicobacter hepaticus
NC_004917.1	956119	A-G	Helicobacter hepaticus
NC_004917.1	957539	G-A	Helicobacter hepaticus
NC_004917.1	957555	T-C	Helicobacter hepaticus
NC_004917.1	957795	G-A	Helicobacter hepaticus
NC_004917.1	958258	A-G	Helicobacter hepaticus
NC_004917.1	958262	C-A	Helicobacter hepaticus
NC_004917.1	1004880	T-C	Helicobacter hepaticus
NC_004917.1	1005192	C-A	Helicobacter hepaticus
NC_004917.1	1005213	T-C	Helicobacter hepaticus
NC_004917.1	1005324	A-G	Helicobacter hepaticus
NC_004917.1	1005552	C-T	Helicobacter hepaticus
NC_004917.1	1015936	G-A	Helicobacter hepaticus
NC_004917.1	1015942	G-A	Helicobacter hepaticus
NC_004917.1	1016003	A-G	Helicobacter hepaticus
NC_004917.1	1016187	G-A	Helicobacter hepaticus
NC_004917.1	1021628	A-G	Helicobacter hepaticus
NC_004917.1	1021641	T-C	Helicobacter hepaticus
NC_004917.1	1021728	G-A	Helicobacter hepaticus
NC_004917.1	1021839	C-T	Helicobacter hepaticus
NC_004917.1	1022753	G-A	Helicobacter hepaticus
NC_004917.1	1026312	G-A	Helicobacter hepaticus
NC_004917.1	1032513	G-A	Helicobacter hepaticus
NC_004917.1	1117970	T-C	Helicobacter hepaticus
NC_004917.1	1118012	T-C	Helicobacter hepaticus
NC_004917.1	1132501	A-G	Helicobacter hepaticus
NC_004917.1	1133107	G-T	Helicobacter hepaticus
NC_004917.1	1189372	G-A	Helicobacter hepaticus
NC_004917.1	1189821	C-T	Helicobacter hepaticus
NC_004917.1	1189825	G-T	Helicobacter hepaticus
NC_004917.1	1191941	C-T	Helicobacter hepaticus
NC_004917.1	1233661	C-T	Helicobacter hepaticus
NC_004917.1	1398785	A-T	Helicobacter hepaticus
NZ_CP025199.1	629328	G-A	Bifidobacterium pseudocatenulatum
NZ_CP025199.1	629337	G-A	Bifidobacterium pseudocatenulatum
NZ_CP025199.1	629346	C-G	Bifidobacterium pseudocatenulatum
NZ_CP025199.1	629349	A-G	Bifidobacterium pseudocatenulatum
NZ_CP025199.1	629931	C-T	Bifidobacterium pseudocatenulatum
NZ_CYZO01000012.1	71540	C-A	[Ruminococcus] torques
NZ_CYZO01000012.1	71632	C-T	[Ruminococcus] torques
NZ_CYZO01000012.1	71762	A-G	[Ruminococcus] torques
NZ_CYZO01000012.1	72283	A-G	[Ruminococcus] torques
NZ_CYZO01000012.1	72968	G-T	[Ruminococcus] torques
NZ_CYZO01000012.1	73291	C-G	[Ruminococcus] torques
NZ_CYZO01000012.1	73327	T-C	[Ruminococcus] torques
NZ_CYZO01000012.1	73548	T-C	[Ruminococcus] torques
NZ_CYZO01000012.1	73569	C-T	[Ruminococcus] torques
NZ_CYZO01000012.1	74970	G-A	[Ruminococcus] torques
NZ_CYZO01000012.1	75100	A-G	[Ruminococcus] torques
NZ_CYZO01000012.1	75261	G-T	[Ruminococcus] torques
NZ_CYZO01000012.1	76066	C-T	[Ruminococcus] torques
NZ_CZAF01000001.1	552870	T-C	Bacteroides uniformis
NZ_CZAF01000001.1	554336	A-G	Bacteroides uniformis
NZ_CZAF01000001.1	555034	A-G	Bacteroides uniformis
NZ_CZAF01000001.1	556086	T-C	Bacteroides uniformis
NZ_CZAF01000001.1	556092	C-T	Bacteroides uniformis
NZ_CZAF01000001.1	556258	A-C	Bacteroides uniformis
NZ_CZAF01000001.1	556350	A-G	Bacteroides uniformis
NZ_CZAF01000001.1	556359	A-G	Bacteroides uniformis
NZ_CZAF01000001.1	557403	C-T	Bacteroides uniformis
NZ_CZAF01000001.1	557524	A-T	Bacteroides uniformis
NZ_CZAF01000002.1	63486	T-G	Bacteroides uniformis
NZ_CZAF01000002.1	65626	C-A	Bacteroides uniformis
NZ_CZAF01000002.1	71971	C-T	Bacteroides uniformis
NZ_CZAF01000002.1	98351	C-T	Bacteroides uniformis
NZ_CZAF01000002.1	101541	C-T	Bacteroides uniformis
NZ_CZAF01000002.1	101603	C-A	Bacteroides uniformis
NZ_CZAF01000002.1	102302	C-T	Bacteroides uniformis
NZ_CZAF01000002.1	102794	A-T	Bacteroides uniformis
NZ_CZAF01000002.1	103094	C-T	Bacteroides uniformis
NZ_CZAF01000002.1	103208	T-C	Bacteroides uniformis
NZ_CZAF01000002.1	103259	C-T	Bacteroides uniformis
NZ_CZAF01000002.1	104198	T-C	Bacteroides uniformis
NZ_CZAF01000002.1	105167	C-T	Bacteroides uniformis
NZ_CZAF01000002.1	107806	C-T	Bacteroides uniformis
NZ_CZAF01000002.1	107824	C-T	Bacteroides uniformis
NZ_CZAF01000002.1	500425	T-C	Bacteroides uniformis
NZ_CZAF01000002.1	500448	C-T	Bacteroides uniformis
NZ_CZAF01000007.1	291232	T-C	Bacteroides uniformis
NZ_CZAF01000007.1	293228	G-A	Bacteroides uniformis
NZ_CZAF01000007.1	293230	T-C	Bacteroides uniformis
NZ_CZAF01000007.1	293308	A-G	Bacteroides uniformis
NZ_CZAF01000007.1	293324	G-A	Bacteroides uniformis
NZ_CZAF01000007.1	294395	G-T	Bacteroides uniformis
NZ_CZAF01000007.1	297034	T-C	Bacteroides uniformis
NZ_CZAF01000007.1	298906	G-A	Bacteroides uniformis
NZ_CZAF01000007.1	304095	T-C	Bacteroides uniformis
NZ_CZAF01000007.1	308339	G-C	Bacteroides uniformis
NZ_CZAF01000007.1	308682	T-A	Bacteroides uniformis
NZ_CZAF01000007.1	309539	A-G	Bacteroides uniformis
NZ_CZAF01000007.1	310768	G-A	Bacteroides uniformis
NZ_CZAF01000007.1	310806	T-C	Bacteroides uniformis
NZ_CZAF01000011.1	119343	T-C	Bacteroides uniformis
NZ_CZAF01000011.1	119350	C-G	Bacteroides uniformis
NZ_CZAF01000011.1	119754	A-G	Bacteroides uniformis
NZ_CZAF01000011.1	119756	T-A	Bacteroides uniformis
NZ_CZAF01000011.1	119757	A-G	Bacteroides uniformis
NZ_CZAF01000011.1	119895	G-A	Bacteroides uniformis
NZ_CZAF01000011.1	119913	C-T	Bacteroides uniformis
NZ_CZAF01000011.1	119914	A-G	Bacteroides uniformis
NZ_CZAF01000011.1	119934	T-C	Bacteroides uniformis
NZ_KQ033914.1	1344	C-T	Parabacteroides goldsteinii
NZ_KQ033914.1	1757	A-G	Parabacteroides goldsteinii
NZ_KQ033914.1	7197	C-G	Parabacteroides goldsteinii
NZ_KQ033914.1	12376	A-G	Parabacteroides goldsteinii
NZ_KQ033914.1	12424	T-A	Parabacteroides goldsteinii
NZ_KQ033914.1	12439	T-C	Parabacteroides goldsteinii
NZ_KQ033914.1	12565	T-C	Parabacteroides goldsteinii
NZ_KQ033914.1	12571	G-A	Parabacteroides goldsteinii
NZ_KQ033914.1	17335	A-C	Parabacteroides goldsteinii
NZ_KQ033914.1	17418	A-T	Parabacteroides goldsteinii
NZ_KQ033914.1	17444	T-C	Parabacteroides goldsteinii
NZ_KQ033914.1	17465	A-G	Parabacteroides goldsteinii
NZ_KQ033914.1	21668	A-T	Parabacteroides goldsteinii
NZ_KQ033914.1	25223	G-A	Parabacteroides goldsteinii
NZ_KQ033914.1	26848	T-C	Parabacteroides goldsteinii
NZ_KQ033914.1	28478	G-T	Parabacteroides goldsteinii
NZ_KQ033914.1	30901	C-T	Parabacteroides goldsteinii
NZ_KQ033914.1	37543	T-C	Parabacteroides goldsteinii
NZ_KQ033914.1	37567	G-C	Parabacteroides goldsteinii
NZ_KQ033914.1	37615	T-C	Parabacteroides goldsteinii
NZ_KQ033914.1	37817	A-G	Parabacteroides goldsteinii
NZ_KQ033914.1	38349	C-G	Parabacteroides goldsteinii
NZ_KQ033914.1	38562	A-G	Parabacteroides goldsteinii
NZ_KQ033914.1	38571	C-T	Parabacteroides goldsteinii
NZ_KQ033914.1	39253	C-T	Parabacteroides goldsteinii
NZ_KQ033914.1	43265	T-C	Parabacteroides goldsteinii
NZ_KQ033914.1	46512	G-A	Parabacteroides goldsteinii
NZ_KQ033914.1	46529	T-G	Parabacteroides goldsteinii
NZ_KQ033914.1	46530	C-T	Parabacteroides goldsteinii
NZ_KQ033914.1	46622	A-G	Parabacteroides goldsteinii
NZ_KQ033914.1	46766	G-T	Parabacteroides goldsteinii
NZ_KQ033914.1	46831	G-A	Parabacteroides goldsteinii
NZ_KQ033914.1	46837	C-A	Parabacteroides goldsteinii
NZ_KQ033914.1	46919	T-C	Parabacteroides goldsteinii
NZ_KQ033914.1	48810	G-A	Parabacteroides goldsteinii
NZ_KQ033914.1	49125	G-C	Parabacteroides goldsteinii
NZ_KQ033914.1	49269	C-T	Parabacteroides goldsteinii
NZ_KQ033914.1	49320	G-A	Parabacteroides goldsteinii
NZ_KQ033914.1	49378	T-C	Parabacteroides goldsteinii
NZ_KQ033914.1	49789	C-T	Parabacteroides goldsteinii
NZ_KQ033915.1	205070	A-G	Parabacteroides goldsteinii
NZ_KQ033915.1	205204	A-G	Parabacteroides goldsteinii
NZ_KQ033915.1	205241	C-T	Parabacteroides goldsteinii
NZ_KQ033915.1	205683	C-G	Parabacteroides goldsteinii
NZ_KQ033915.1	208686	A-T	Parabacteroides goldsteinii
NZ_KQ033915.1	209118	T-G	Parabacteroides goldsteinii
NZ_KQ033915.1	209145	T-C	Parabacteroides goldsteinii
NZ_KQ033915.1	210106	C-A	Parabacteroides goldsteinii
NZ_KQ033915.1	212893	A-C	Parabacteroides goldsteinii
NZ_KQ033915.1	216441	G-A	Parabacteroides goldsteinii
NZ_KQ033915.1	216528	A-G	Parabacteroides goldsteinii
NZ_KQ033915.1	216639	C-G	Parabacteroides goldsteinii
NZ_KQ033915.1	216657	A-G	Parabacteroides goldsteinii
NZ_KQ033915.1	216945	C-T	Parabacteroides goldsteinii
NZ_KQ033915.1	216987	A-G	Parabacteroides goldsteinii
NZ_KQ033915.1	216990	C-T	Parabacteroides goldsteinii

## Sheet: animal-probio-fit
#CHROM	POS	REF-ALT	species
NZ_VZBY01000001.1	28577	G-A	Prevotella copri
NZ_VZBY01000008.1	1123	T-G	Prevotella copri
NZ_VZBY01000016.1	7108	C-T	Prevotella copri
NZ_VZBY01000022.1	110912	T-C	Prevotella copri
NZ_VZBY01000025.1	36835	A-G	Prevotella copri
NZ_VZBY01000025.1	36916	A-T	Prevotella copri
NZ_VZBY01000027.1	25463	C-T	Prevotella copri
NZ_VZBY01000032.1	3242	A-G	Prevotella copri
NZ_VZBY01000035.1	68114	A-G	Prevotella copri
NZ_VZBY01000050.1	13117	G-A	Prevotella copri
NZ_VZBY01000050.1	75768	A-G	Prevotella copri
NZ_VZBY01000052.1	144914	C-T	Prevotella copri
NZ_VZBY01000061.1	14909	G-A	Prevotella copri
NZ_VZBY01000067.1	25394	G-A	Prevotella copri

## Sheet: animal-ATCC334
#CHROM	POS	REF-ALT	species
NC_009614.1	292063	A-G	Bacteroides vulgatus
NC_009614.1	386178	C-T	Bacteroides vulgatus
NC_009614.1	680210	A-G	Bacteroides vulgatus
NC_009614.1	1025011	C-A	Bacteroides vulgatus
NC_009614.1	1051432	C-T	Bacteroides vulgatus
NC_009614.1	1195013	C-T	Bacteroides vulgatus
NC_009614.1	1350812	A-C	Bacteroides vulgatus
NC_009614.1	1355919	G-A	Bacteroides vulgatus
NC_009614.1	1357795	C-T	Bacteroides vulgatus
NC_009614.1	1368521	T-C	Bacteroides vulgatus
NC_009614.1	1369107	C-T	Bacteroides vulgatus
NC_009614.1	1502862	C-T	Bacteroides vulgatus
NC_009614.1	1511916	T-C	Bacteroides vulgatus
NC_009614.1	1511918	T-G	Bacteroides vulgatus
NC_009614.1	2198949	A-G	Bacteroides vulgatus
NC_009614.1	2310369	A-G	Bacteroides vulgatus
NC_009614.1	2444025	A-G	Bacteroides vulgatus
NC_009614.1	3390281	G-A	Bacteroides vulgatus
NC_009614.1	3866789	C-T	Bacteroides vulgatus
NC_009614.1	4834080	G-A	Bacteroides vulgatus
NZ_CZAF01000002.1	95302	T-C	Bacteroides uniformis
NZ_GL883681.1	8306	A-C	Parasutterella excrementihominis
NZ_KB905472.1	569852	A-G	Bacteroides massiliensis
NZ_KB905472.1	571701	C-T	Bacteroides massiliensis
NZ_KQ033914.1	118316	T-C	Parabacteroides goldsteinii
NZ_LR699004.1	1192227	G-A	Phocaeicola dorei
NZ_LR699004.1	2262955	A-G	Phocaeicola dorei
NZ_LR699004.1	2413536	C-T	Phocaeicola dorei
NZ_LR699004.1	2415499	T-C	Phocaeicola dorei
NZ_LR699004.1	2426584	A-G	Phocaeicola dorei
NZ_LR699004.1	2426601	A-G	Phocaeicola dorei
NZ_LR699004.1	2426631	G-T	Phocaeicola dorei
NZ_LR699004.1	3126889	C-T	Phocaeicola dorei
NZ_MPSN01000010.1	48421	C-T	Lactobacillus murinus

## Sheet: animal-HNU082
#CHROM	POS	REF-ALT	species
NC_018011.1	456208	G-A	Alistipes finegoldii
NC_018011.1	456277	G-A	Alistipes finegoldii
NC_018011.1	456490	C-A	Alistipes finegoldii
NC_018011.1	456525	A-G	Alistipes finegoldii
NC_018011.1	456571	A-G	Alistipes finegoldii
NC_018011.1	456644	G-A	Alistipes finegoldii
NC_018011.1	456665	G-A	Alistipes finegoldii
NC_018011.1	617458	T-A	Alistipes finegoldii
NZ_CP012937.1	581386	T-C	Bacteroides thetaiotaomicron
NZ_CP012937.1	1692482	G-A	Bacteroides thetaiotaomicron
NZ_CP012937.1	1710749	T-C	Bacteroides thetaiotaomicron
NZ_CP012937.1	1787171	T-C	Bacteroides thetaiotaomicron
NZ_CP012937.1	1787262	T-C	Bacteroides thetaiotaomicron
NZ_CP012937.1	1787292	G-A	Bacteroides thetaiotaomicron
NZ_CP012937.1	1843550	A-G	Bacteroides thetaiotaomicron
NZ_CP012937.1	2330658	G-A	Bacteroides thetaiotaomicron
NZ_CP012937.1	2330673	G-A	Bacteroides thetaiotaomicron
NZ_CP012937.1	5694483	A-G	Bacteroides thetaiotaomicron
NZ_CP012937.1	5694496	C-T	Bacteroides thetaiotaomicron
NZ_CP012937.1	5694535	T-C	Bacteroides thetaiotaomicron
NZ_CP021420.1	11834	T-C	Akkermansia muciniphila
NZ_CP021420.1	12141	G-A	Akkermansia muciniphila
NZ_CP021420.1	12357	A-C	Akkermansia muciniphila
NZ_CP021420.1	13475	A-C	Akkermansia muciniphila
NZ_CP021420.1	13839	A-C	Akkermansia muciniphila
NZ_CP021420.1	14545	C-T	Akkermansia muciniphila
NZ_CP021420.1	15379	C-T	Akkermansia muciniphila
NZ_CP021420.1	17027	C-T	Akkermansia muciniphila
NZ_CP021420.1	18085	A-G	Akkermansia muciniphila
NZ_CP021420.1	18193	G-A	Akkermansia muciniphila
NZ_CP021420.1	18474	C-T	Akkermansia muciniphila
NZ_CP021420.1	18742	C-T	Akkermansia muciniphila
NZ_CP021420.1	18901	C-T	Akkermansia muciniphila
NZ_CP021420.1	19107	G-T	Akkermansia muciniphila
NZ_CP021420.1	19275	C-T	Akkermansia muciniphila
NZ_CP021420.1	20342	T-C	Akkermansia muciniphila
NZ_CP021420.1	21357	C-A	Akkermansia muciniphila
NZ_CP021420.1	21394	C-A	Akkermansia muciniphila
NZ_CP021420.1	21417	G-T	Akkermansia muciniphila
NZ_CP021420.1	23327	G-A	Akkermansia muciniphila
NZ_CP021420.1	23419	A-G	Akkermansia muciniphila
NZ_CP021420.1	23492	T-C	Akkermansia muciniphila
NZ_CP021420.1	23591	A-T	Akkermansia muciniphila
NZ_CP021420.1	23928	G-A	Akkermansia muciniphila
NZ_CP021420.1	25419	C-T	Akkermansia muciniphila
NZ_CP021420.1	26364	C-T	Akkermansia muciniphila
NZ_CP021420.1	26493	T-G	Akkermansia muciniphila
NZ_CP021420.1	28168	T-C	Akkermansia muciniphila
NZ_CP021420.1	28408	G-T	Akkermansia muciniphila
NZ_CP021420.1	32316	A-G	Akkermansia muciniphila
NZ_CP021420.1	37466	A-G	Akkermansia muciniphila
NZ_CP021420.1	37487	A-G	Akkermansia muciniphila
NZ_CP021420.1	37670	C-T	Akkermansia muciniphila
NZ_CP021420.1	38402	A-G	Akkermansia muciniphila
NZ_CP021420.1	39392	C-A	Akkermansia muciniphila
NZ_CP021420.1	40898	C-T	Akkermansia muciniphila
NZ_CP021420.1	41007	T-C	Akkermansia muciniphila
NZ_CP021420.1	41036	G-A	Akkermansia muciniphila
NZ_CP021420.1	41220	C-T	Akkermansia muciniphila
NZ_CP021420.1	41395	C-T	Akkermansia muciniphila
NZ_CP021420.1	41708	G-C	Akkermansia muciniphila
NZ_CP021420.1	41834	T-C	Akkermansia muciniphila
NZ_CP021420.1	43566	C-T	Akkermansia muciniphila
NZ_CP021420.1	43887	T-C	Akkermansia muciniphila
NZ_CP021420.1	44742	A-G	Akkermansia muciniphila
NZ_CP021420.1	44976	G-A	Akkermansia muciniphila
NZ_CP021420.1	44991	G-A	Akkermansia muciniphila
NZ_CP021420.1	45012	T-C	Akkermansia muciniphila
NZ_CP021420.1	45270	G-A	Akkermansia muciniphila
NZ_CP021420.1	45408	G-A	Akkermansia muciniphila
NZ_CP021420.1	46281	T-G	Akkermansia muciniphila
NZ_CP021420.1	46445	T-C	Akkermansia muciniphila
NZ_CP021420.1	46524	C-G	Akkermansia muciniphila
NZ_CP021420.1	46525	A-G	Akkermansia muciniphila
NZ_CP021420.1	49557	A-G	Akkermansia muciniphila
NZ_CP021420.1	49625	A-C	Akkermansia muciniphila
NZ_CP021420.1	49776	C-T	Akkermansia muciniphila
NZ_CP021420.1	49930	T-C	Akkermansia muciniphila
NZ_CP021420.1	49969	G-A	Akkermansia muciniphila
NZ_CP021420.1	49981	T-C	Akkermansia muciniphila
NZ_CP021420.1	50410	G-A	Akkermansia muciniphila
NZ_CP021420.1	50656	G-C	Akkermansia muciniphila
NZ_CP021420.1	51264	G-A	Akkermansia muciniphila
NZ_CP021420.1	51618	G-A	Akkermansia muciniphila
NZ_CP021420.1	51773	T-C	Akkermansia muciniphila
NZ_CP021420.1	51801	T-C	Akkermansia muciniphila
NZ_CP021420.1	52341	T-C	Akkermansia muciniphila
NZ_CP021420.1	52505	G-A	Akkermansia muciniphila
NZ_CP021420.1	52640	G-A	Akkermansia muciniphila
NZ_CP021420.1	53066	T-C	Akkermansia muciniphila
NZ_CP021420.1	53252	C-T	Akkermansia muciniphila
NZ_CP021420.1	53456	C-T	Akkermansia muciniphila
NZ_CP021420.1	53747	C-T	Akkermansia muciniphila
NZ_CP021420.1	54650	T-C	Akkermansia muciniphila
NZ_CP021420.1	54670	C-T	Akkermansia muciniphila
NZ_CP021420.1	54671	A-G	Akkermansia muciniphila
NZ_CP021420.1	54674	C-T	Akkermansia muciniphila
NZ_CP021420.1	55753	A-G	Akkermansia muciniphila
NZ_CP021420.1	55944	C-T	Akkermansia muciniphila
NZ_CP021420.1	57660	G-A	Akkermansia muciniphila
NZ_CP021420.1	57680	T-C	Akkermansia muciniphila
NZ_CP021420.1	57756	T-C	Akkermansia muciniphila
NZ_CP021420.1	57816	T-C	Akkermansia muciniphila
NZ_CP021420.1	57854	T-C	Akkermansia muciniphila
NZ_CP021420.1	59887	C-T	Akkermansia muciniphila
NZ_CP021420.1	60385	C-A	Akkermansia muciniphila
NZ_CP021420.1	60403	C-T	Akkermansia muciniphila
NZ_CP021420.1	61573	C-T	Akkermansia muciniphila
NZ_CP021420.1	61708	G-A	Akkermansia muciniphila
NZ_CP021420.1	61825	T-C	Akkermansia muciniphila
NZ_CP021420.1	62084	C-T	Akkermansia muciniphila
NZ_CP021420.1	62111	G-T	Akkermansia muciniphila
NZ_CP021420.1	62290	G-A	Akkermansia muciniphila
NZ_CP021420.1	62419	G-A	Akkermansia muciniphila
NZ_CP021420.1	65074	T-A	Akkermansia muciniphila
NZ_CP021420.1	65273	C-T	Akkermansia muciniphila
NZ_CP021420.1	65365	G-C	Akkermansia muciniphila
NZ_CP021420.1	65804	G-A	Akkermansia muciniphila
NZ_CP021420.1	68794	G-A	Akkermansia muciniphila
NZ_CP021420.1	68817	A-G	Akkermansia muciniphila
NZ_CP021420.1	68841	C-T	Akkermansia muciniphila
NZ_CP021420.1	69052	G-T	Akkermansia muciniphila
NZ_CP021420.1	69181	C-T	Akkermansia muciniphila
NZ_CP021420.1	69580	G-T	Akkermansia muciniphila
NZ_CP021420.1	70059	C-G	Akkermansia muciniphila
NZ_CP021420.1	71202	T-G	Akkermansia muciniphila
NZ_CP021420.1	71247	C-T	Akkermansia muciniphila
NZ_CP021420.1	71418	A-G	Akkermansia muciniphila
NZ_CP021420.1	71786	C-T	Akkermansia muciniphila
NZ_CP021420.1	71884	T-C	Akkermansia muciniphila
NZ_CP021420.1	71979	A-G	Akkermansia muciniphila
NZ_CP021420.1	72173	C-A	Akkermansia muciniphila
NZ_CP021420.1	72448	T-C	Akkermansia muciniphila
NZ_CP021420.1	72778	T-C	Akkermansia muciniphila
NZ_CP021420.1	72946	T-G	Akkermansia muciniphila
NZ_CP021420.1	73066	G-A	Akkermansia muciniphila
NZ_CP021420.1	73292	C-T	Akkermansia muciniphila
NZ_CP021420.1	73495	G-C	Akkermansia muciniphila
NZ_CP021420.1	74212	G-A	Akkermansia muciniphila
NZ_CP021420.1	74854	T-C	Akkermansia muciniphila
NZ_CP021420.1	75005	A-G	Akkermansia muciniphila
NZ_CP021420.1	75221	G-A	Akkermansia muciniphila
NZ_CP021420.1	75341	T-C	Akkermansia muciniphila
NZ_CP021420.1	75658	A-G	Akkermansia muciniphila
NZ_CP021420.1	76952	A-C	Akkermansia muciniphila
NZ_CP021420.1	77243	C-T	Akkermansia muciniphila
NZ_CP021420.1	77844	G-A	Akkermansia muciniphila
NZ_CP021420.1	78406	A-G	Akkermansia muciniphila
NZ_CP021420.1	78421	T-C	Akkermansia muciniphila
NZ_CP021420.1	78505	T-C	Akkermansia muciniphila
NZ_CP021420.1	78571	G-A	Akkermansia muciniphila
NZ_CP021420.1	78589	C-T	Akkermansia muciniphila
NZ_CP021420.1	78721	C-T	Akkermansia muciniphila
NZ_CP021420.1	78748	C-T	Akkermansia muciniphila
NZ_CP021420.1	79138	A-G	Akkermansia muciniphila
NZ_CP021420.1	79215	A-G	Akkermansia muciniphila
NZ_CP021420.1	79348	A-G	Akkermansia muciniphila
NZ_CP021420.1	79460	T-C	Akkermansia muciniphila
NZ_CP021420.1	80621	C-T	Akkermansia muciniphila
NZ_CP021420.1	80687	G-A	Akkermansia muciniphila
NZ_CP021420.1	81426	A-G	Akkermansia muciniphila
NZ_CP021420.1	81603	T-C	Akkermansia muciniphila
NZ_CP021420.1	82692	A-C	Akkermansia muciniphila
NZ_CP021420.1	83226	A-C	Akkermansia muciniphila
NZ_CP021420.1	83250	A-G	Akkermansia muciniphila
NZ_CP021420.1	83320	C-T	Akkermansia muciniphila
NZ_CP021420.1	83368	T-C	Akkermansia muciniphila
NZ_CP021420.1	83500	T-G	Akkermansia muciniphila
NZ_CP021420.1	83547	G-A	Akkermansia muciniphila
NZ_CP021420.1	83555	A-C	Akkermansia muciniphila
NZ_CP021420.1	83922	G-A	Akkermansia muciniphila
NZ_CP021420.1	84012	T-C	Akkermansia muciniphila
NZ_CP021420.1	84819	G-A	Akkermansia muciniphila
NZ_CP021420.1	86425	G-A	Akkermansia muciniphila
NZ_CP021420.1	86602	A-G	Akkermansia muciniphila
NZ_CP021420.1	86605	T-C	Akkermansia muciniphila
NZ_CP021420.1	86927	C-T	Akkermansia muciniphila
NZ_CP021420.1	86940	G-A	Akkermansia muciniphila
NZ_CP021420.1	87343	A-G	Akkermansia muciniphila
NZ_CP021420.1	87580	A-G	Akkermansia muciniphila
NZ_CP021420.1	88076	C-T	Akkermansia muciniphila
NZ_CP021420.1	88175	A-G	Akkermansia muciniphila
NZ_CP021420.1	88265	G-A	Akkermansia muciniphila
NZ_CP021420.1	90204	T-C	Akkermansia muciniphila
NZ_CP021420.1	91509	G-A	Akkermansia muciniphila
NZ_CP021420.1	91644	T-C	Akkermansia muciniphila
NZ_CP021420.1	95647	G-T	Akkermansia muciniphila
NZ_CP021420.1	95650	G-A	Akkermansia muciniphila
NZ_CP021420.1	95734	C-T	Akkermansia muciniphila
NZ_CP021420.1	95758	A-G	Akkermansia muciniphila
NZ_CP021420.1	95839	G-A	Akkermansia muciniphila
NZ_CP021420.1	95998	G-A	Akkermansia muciniphila
NZ_CP021420.1	96088	C-A	Akkermansia muciniphila
NZ_CP021420.1	96286	A-G	Akkermansia muciniphila
NZ_CP021420.1	96854	T-C	Akkermansia muciniphila
NZ_CP021420.1	97020	A-G	Akkermansia muciniphila
NZ_CP021420.1	98271	A-C	Akkermansia muciniphila
NZ_CP021420.1	99485	A-G	Akkermansia muciniphila
NZ_CP021420.1	100721	T-C	Akkermansia muciniphila
NZ_CP021420.1	100754	A-T	Akkermansia muciniphila
NZ_CP021420.1	102694	C-T	Akkermansia muciniphila
NZ_CP021420.1	104512	T-C	Akkermansia muciniphila
NZ_CP021420.1	105079	A-G	Akkermansia muciniphila
NZ_CP021420.1	105895	A-G	Akkermansia muciniphila
NZ_CP021420.1	106198	T-G	Akkermansia muciniphila
NZ_CP021420.1	106420	T-G	Akkermansia muciniphila
NZ_CP021420.1	106786	G-A	Akkermansia muciniphila
NZ_CP021420.1	108130	T-C	Akkermansia muciniphila
NZ_CP021420.1	108375	A-G	Akkermansia muciniphila
NZ_CP021420.1	109968	G-A	Akkermansia muciniphila
NZ_CP021420.1	110085	A-C	Akkermansia muciniphila
NZ_CP021420.1	110470	G-A	Akkermansia muciniphila
NZ_CP021420.1	110553	A-G	Akkermansia muciniphila
NZ_CP021420.1	116031	T-C	Akkermansia muciniphila
NZ_CP021420.1	116573	A-C	Akkermansia muciniphila
NZ_CP021420.1	116797	T-C	Akkermansia muciniphila
NZ_CP021420.1	118568	A-G	Akkermansia muciniphila
NZ_CP021420.1	118668	T-A	Akkermansia muciniphila
NZ_CP021420.1	119928	G-C	Akkermansia muciniphila
NZ_CP021420.1	120017	T-C	Akkermansia muciniphila
NZ_CP021420.1	120073	G-A	Akkermansia muciniphila
NZ_CP021420.1	120207	G-A	Akkermansia muciniphila
NZ_CP021420.1	120753	C-T	Akkermansia muciniphila
NZ_CP021420.1	122107	A-T	Akkermansia muciniphila
NZ_CP021420.1	122131	T-C	Akkermansia muciniphila
NZ_CP021420.1	123367	C-T	Akkermansia muciniphila
NZ_CP021420.1	123541	T-C	Akkermansia muciniphila
NZ_CP021420.1	123881	T-C	Akkermansia muciniphila
NZ_CP021420.1	124271	A-G	Akkermansia muciniphila
NZ_CP021420.1	124372	A-G	Akkermansia muciniphila
NZ_CP021420.1	124929	C-T	Akkermansia muciniphila
NZ_CP021420.1	125333	A-G	Akkermansia muciniphila
NZ_CP021420.1	125751	C-T	Akkermansia muciniphila
NZ_CP021420.1	125898	T-C	Akkermansia muciniphila
NZ_CP021420.1	127742	C-A	Akkermansia muciniphila
NZ_CP021420.1	127746	A-C	Akkermansia muciniphila
NZ_CP021420.1	127896	T-C	Akkermansia muciniphila
NZ_CP021420.1	128171	A-G	Akkermansia muciniphila
NZ_CP021420.1	129054	T-C	Akkermansia muciniphila
NZ_CP021420.1	129421	C-T	Akkermansia muciniphila
NZ_CP021420.1	131292	G-A	Akkermansia muciniphila
NZ_CP021420.1	132218	T-C	Akkermansia muciniphila
NZ_CP021420.1	132422	C-T	Akkermansia muciniphila
NZ_CP021420.1	132656	C-A	Akkermansia muciniphila
NZ_CP021420.1	136573	C-T	Akkermansia muciniphila
NZ_CP021420.1	136825	T-C	Akkermansia muciniphila
NZ_CP021420.1	137062	G-A	Akkermansia muciniphila
NZ_CP021420.1	137104	A-G	Akkermansia muciniphila
NZ_CP021420.1	137444	C-T	Akkermansia muciniphila
NZ_CP021420.1	137482	A-G	Akkermansia muciniphila
NZ_CP021420.1	137811	C-T	Akkermansia muciniphila
NZ_CP021420.1	137860	A-G	Akkermansia muciniphila
NZ_CP021420.1	138663	G-A	Akkermansia muciniphila
NZ_CP021420.1	138673	C-T	Akkermansia muciniphila
NZ_CP021420.1	138851	T-C	Akkermansia muciniphila
NZ_CP021420.1	139253	A-G	Akkermansia muciniphila
NZ_CP021420.1	141845	A-G	Akkermansia muciniphila
NZ_CP021420.1	141905	A-G	Akkermansia muciniphila
NZ_CP021420.1	144409	G-A	Akkermansia muciniphila
NZ_CP021420.1	144481	C-T	Akkermansia muciniphila
NZ_CP021420.1	144561	T-A	Akkermansia muciniphila
NZ_CP021420.1	144566	G-A	Akkermansia muciniphila
NZ_CP021420.1	144623	A-C	Akkermansia muciniphila
NZ_CP021420.1	146432	T-C	Akkermansia muciniphila
NZ_CP021420.1	146549	T-C	Akkermansia muciniphila
NZ_CP021420.1	147149	T-C	Akkermansia muciniphila
NZ_CP021420.1	147170	T-C	Akkermansia muciniphila
NZ_CP021420.1	147843	C-T	Akkermansia muciniphila
NZ_CP021420.1	147891	T-C	Akkermansia muciniphila
NZ_CP021420.1	148128	C-T	Akkermansia muciniphila
NZ_CP021420.1	148260	A-G	Akkermansia muciniphila
NZ_CP021420.1	148320	A-G	Akkermansia muciniphila
NZ_CP021420.1	148334	A-G	Akkermansia muciniphila
NZ_CP021420.1	148425	C-T	Akkermansia muciniphila
NZ_CP021420.1	148686	C-T	Akkermansia muciniphila
NZ_CP021420.1	148707	G-A	Akkermansia muciniphila
NZ_CP021420.1	148773	A-G	Akkermansia muciniphila
NZ_CP021420.1	149374	T-C	Akkermansia muciniphila
NZ_CP021420.1	150600	A-G	Akkermansia muciniphila
NZ_CP021420.1	150604	G-A	Akkermansia muciniphila
NZ_CP021420.1	150606	T-G	Akkermansia muciniphila
NZ_CP021420.1	150718	A-G	Akkermansia muciniphila
NZ_CP021420.1	150784	A-G	Akkermansia muciniphila
NZ_CP021420.1	150785	T-G	Akkermansia muciniphila
NZ_CP021420.1	150790	A-G	Akkermansia muciniphila
NZ_CP021420.1	150791	A-G	Akkermansia muciniphila
NZ_CP021420.1	150792	T-G	Akkermansia muciniphila
NZ_CP021420.1	153358	G-A	Akkermansia muciniphila
NZ_CP021420.1	155564	A-G	Akkermansia muciniphila
NZ_CP021420.1	156349	G-A	Akkermansia muciniphila
NZ_CP021420.1	156817	C-T	Akkermansia muciniphila
NZ_CP021420.1	158332	C-T	Akkermansia muciniphila
NZ_CP021420.1	158476	A-G	Akkermansia muciniphila
NZ_CP021420.1	158948	T-G	Akkermansia muciniphila
NZ_CP021420.1	161435	A-G	Akkermansia muciniphila
NZ_CP021420.1	163499	C-T	Akkermansia muciniphila
NZ_CP021420.1	163943	C-T	Akkermansia muciniphila
NZ_CP021420.1	164168	G-A	Akkermansia muciniphila
NZ_CP021420.1	164291	G-A	Akkermansia muciniphila
NZ_CP021420.1	165316	C-T	Akkermansia muciniphila
NZ_CP021420.1	165373	G-A	Akkermansia muciniphila
NZ_CP021420.1	166486	A-G	Akkermansia muciniphila
NZ_CP021420.1	167237	C-T	Akkermansia muciniphila
NZ_CP021420.1	167662	G-A	Akkermansia muciniphila
NZ_CP021420.1	167953	C-T	Akkermansia muciniphila
NZ_CP021420.1	167965	A-G	Akkermansia muciniphila
NZ_CP021420.1	169212	T-A	Akkermansia muciniphila
NZ_CP021420.1	170431	T-C	Akkermansia muciniphila
NZ_CP021420.1	170469	C-A	Akkermansia muciniphila
NZ_CP021420.1	170618	C-T	Akkermansia muciniphila
NZ_CP021420.1	172656	T-C	Akkermansia muciniphila
NZ_CP021420.1	172762	A-G	Akkermansia muciniphila
NZ_CP021420.1	173265	G-A	Akkermansia muciniphila
NZ_CP021420.1	173546	C-A	Akkermansia muciniphila
NZ_CP021420.1	173722	C-T	Akkermansia muciniphila
NZ_CP021420.1	174753	T-C	Akkermansia muciniphila
NZ_CP021420.1	174827	A-T	Akkermansia muciniphila
NZ_CP021420.1	174866	G-A	Akkermansia muciniphila
NZ_CP021420.1	175280	G-C	Akkermansia muciniphila
NZ_CP021420.1	175506	G-A	Akkermansia muciniphila
NZ_CP021420.1	175699	T-G	Akkermansia muciniphila
NZ_CP021420.1	175742	C-T	Akkermansia muciniphila
NZ_CP021420.1	177017	T-C	Akkermansia muciniphila
NZ_CP021420.1	177126	G-A	Akkermansia muciniphila
NZ_CP021420.1	179565	G-A	Akkermansia muciniphila
NZ_CP021420.1	181918	T-C	Akkermansia muciniphila
NZ_CP021420.1	181987	G-A	Akkermansia muciniphila
NZ_CP021420.1	183400	G-C	Akkermansia muciniphila
NZ_CP021420.1	183405	C-T	Akkermansia muciniphila
NZ_CP021420.1	183793	C-T	Akkermansia muciniphila
NZ_CP021420.1	186040	C-T	Akkermansia muciniphila
NZ_CP021420.1	186055	G-A	Akkermansia muciniphila
NZ_CP021420.1	186932	G-A	Akkermansia muciniphila
NZ_CP021420.1	186951	A-G	Akkermansia muciniphila
NZ_CP021420.1	187077	C-T	Akkermansia muciniphila
NZ_CP021420.1	187216	C-G	Akkermansia muciniphila
NZ_CP021420.1	188007	C-T	Akkermansia muciniphila
NZ_CP021420.1	189129	G-A	Akkermansia muciniphila
NZ_CP021420.1	190134	G-A	Akkermansia muciniphila
NZ_CP021420.1	190821	G-A	Akkermansia muciniphila
NZ_CP021420.1	192130	T-C	Akkermansia muciniphila
NZ_CP021420.1	194064	T-C	Akkermansia muciniphila
NZ_CP021420.1	194928	C-T	Akkermansia muciniphila
NZ_CP021420.1	194952	G-A	Akkermansia muciniphila
NZ_CP021420.1	195613	T-G	Akkermansia muciniphila
NZ_CP021420.1	195625	A-G	Akkermansia muciniphila
NZ_CP021420.1	196337	G-T	Akkermansia muciniphila
NZ_CP021420.1	196481	C-G	Akkermansia muciniphila
NZ_CP021420.1	196592	T-C	Akkermansia muciniphila
NZ_CP021420.1	198617	A-G	Akkermansia muciniphila
NZ_CP021420.1	198674	A-G	Akkermansia muciniphila
NZ_CP021420.1	198710	A-G	Akkermansia muciniphila
NZ_CP021420.1	198850	A-G	Akkermansia muciniphila
NZ_CP021420.1	198856	A-C	Akkermansia muciniphila
NZ_CP021420.1	200337	G-A	Akkermansia muciniphila
NZ_CP021420.1	200373	C-T	Akkermansia muciniphila
NZ_CP021420.1	204095	C-A	Akkermansia muciniphila
NZ_CP021420.1	205291	T-G	Akkermansia muciniphila
NZ_CP021420.1	205699	C-T	Akkermansia muciniphila
NZ_CP021420.1	205774	G-A	Akkermansia muciniphila
NZ_CP021420.1	205906	T-C	Akkermansia muciniphila
NZ_CP021420.1	206145	G-A	Akkermansia muciniphila
NZ_CP021420.1	206451	G-A	Akkermansia muciniphila
NZ_CP021420.1	208119	A-G	Akkermansia muciniphila
NZ_CP021420.1	208411	A-G	Akkermansia muciniphila
NZ_CP021420.1	208446	T-C	Akkermansia muciniphila
NZ_CP021420.1	209424	C-T	Akkermansia muciniphila
NZ_CP021420.1	210849	A-G	Akkermansia muciniphila
NZ_CP021420.1	211000	C-T	Akkermansia muciniphila
NZ_CP021420.1	211136	G-A	Akkermansia muciniphila
NZ_CP021420.1	211369	G-A	Akkermansia muciniphila
NZ_CP021420.1	211492	T-A	Akkermansia muciniphila
NZ_CP021420.1	211821	G-A	Akkermansia muciniphila
NZ_CP021420.1	211974	G-A	Akkermansia muciniphila
NZ_CP021420.1	211989	G-A	Akkermansia muciniphila
NZ_CP021420.1	212230	C-A	Akkermansia muciniphila
NZ_CP021420.1	212404	G-A	Akkermansia muciniphila
NZ_CP021420.1	212442	T-C	Akkermansia muciniphila
NZ_CP021420.1	212571	G-T	Akkermansia muciniphila
NZ_CP021420.1	213128	G-A	Akkermansia muciniphila
NZ_CP021420.1	215966	A-G	Akkermansia muciniphila
NZ_CP021420.1	216154	C-T	Akkermansia muciniphila
NZ_CP021420.1	217948	C-T	Akkermansia muciniphila
NZ_CP021420.1	218084	A-C	Akkermansia muciniphila
NZ_CP021420.1	218088	A-G	Akkermansia muciniphila
NZ_CP021420.1	218244	G-T	Akkermansia muciniphila
NZ_CP021420.1	218411	A-C	Akkermansia muciniphila
NZ_CP021420.1	220008	G-A	Akkermansia muciniphila
NZ_CP021420.1	220020	G-A	Akkermansia muciniphila
NZ_CP021420.1	220044	G-A	Akkermansia muciniphila
NZ_CP021420.1	220137	A-G	Akkermansia muciniphila
NZ_CP021420.1	222158	T-C	Akkermansia muciniphila
NZ_CP021420.1	223876	A-G	Akkermansia muciniphila
NZ_CP021420.1	223901	C-T	Akkermansia muciniphila
NZ_CP021420.1	224356	C-T	Akkermansia muciniphila
NZ_CP021420.1	225520	G-A	Akkermansia muciniphila
NZ_CP021420.1	225691	G-A	Akkermansia muciniphila
NZ_CP021420.1	225721	G-A	Akkermansia muciniphila
NZ_CP021420.1	228475	G-A	Akkermansia muciniphila
NZ_CP021420.1	228637	G-A	Akkermansia muciniphila
NZ_CP021420.1	228721	C-T	Akkermansia muciniphila
NZ_CP021420.1	228859	C-T	Akkermansia muciniphila
NZ_CP021420.1	229198	G-A	Akkermansia muciniphila
NZ_CP021420.1	229380	T-C	Akkermansia muciniphila
NZ_CP021420.1	230914	T-C	Akkermansia muciniphila
NZ_CP021420.1	231757	T-C	Akkermansia muciniphila
NZ_CP021420.1	231769	A-C	Akkermansia muciniphila
NZ_CP021420.1	233768	T-G	Akkermansia muciniphila
NZ_CP021420.1	235035	A-G	Akkermansia muciniphila
NZ_CP021420.1	235133	C-T	Akkermansia muciniphila
NZ_CP021420.1	235148	A-G	Akkermansia muciniphila
NZ_CP021420.1	235439	A-G	Akkermansia muciniphila
NZ_CP021420.1	235497	A-G	Akkermansia muciniphila
NZ_CP021420.1	235976	G-A	Akkermansia muciniphila
NZ_CP021420.1	238863	C-T	Akkermansia muciniphila
NZ_CP021420.1	238941	C-T	Akkermansia muciniphila
NZ_CP021420.1	240947	A-G	Akkermansia muciniphila
NZ_CP021420.1	242992	G-A	Akkermansia muciniphila
NZ_CP021420.1	243036	T-C	Akkermansia muciniphila
NZ_CP021420.1	245841	A-G	Akkermansia muciniphila
NZ_CP021420.1	246025	C-T	Akkermansia muciniphila
NZ_CP021420.1	246121	C-T	Akkermansia muciniphila
NZ_CP021420.1	246811	A-G	Akkermansia muciniphila
NZ_CP021420.1	247198	T-C	Akkermansia muciniphila
NZ_CP021420.1	250584	C-T	Akkermansia muciniphila
NZ_CP021420.1	250597	C-A	Akkermansia muciniphila
NZ_CP021420.1	250608	T-C	Akkermansia muciniphila
NZ_CP021420.1	250761	C-T	Akkermansia muciniphila
NZ_CP021420.1	251518	A-G	Akkermansia muciniphila
NZ_CP021420.1	252012	G-T	Akkermansia muciniphila
NZ_CP021420.1	252144	C-T	Akkermansia muciniphila
NZ_CP021420.1	255657	G-A	Akkermansia muciniphila
NZ_CP021420.1	255666	T-C	Akkermansia muciniphila
NZ_CP021420.1	258353	A-G	Akkermansia muciniphila
NZ_CP021420.1	258573	C-A	Akkermansia muciniphila
NZ_CP021420.1	258852	A-G	Akkermansia muciniphila
NZ_CP021420.1	258984	A-G	Akkermansia muciniphila
NZ_CP021420.1	259080	A-T	Akkermansia muciniphila
NZ_CP021420.1	259232	T-C	Akkermansia muciniphila
NZ_CP021420.1	259317	T-C	Akkermansia muciniphila
NZ_CP021420.1	260394	T-C	Akkermansia muciniphila
NZ_CP021420.1	262365	A-G	Akkermansia muciniphila
NZ_CP021420.1	265124	G-T	Akkermansia muciniphila
NZ_CP021420.1	265165	T-C	Akkermansia muciniphila
NZ_CP021420.1	266688	A-G	Akkermansia muciniphila
NZ_CP021420.1	266724	A-G	Akkermansia muciniphila
NZ_CP021420.1	266935	G-A	Akkermansia muciniphila
NZ_CP021420.1	268399	C-T	Akkermansia muciniphila
NZ_CP021420.1	268430	C-T	Akkermansia muciniphila
NZ_CP021420.1	268892	A-G	Akkermansia muciniphila
NZ_CP021420.1	270310	A-C	Akkermansia muciniphila
NZ_CP021420.1	271068	T-C	Akkermansia muciniphila
NZ_CP021420.1	272019	C-A	Akkermansia muciniphila
NZ_CP021420.1	272035	C-T	Akkermansia muciniphila
NZ_CP021420.1	272128	T-C	Akkermansia muciniphila
NZ_CP021420.1	272239	T-G	Akkermansia muciniphila
NZ_CP021420.1	272396	T-C	Akkermansia muciniphila
NZ_CP021420.1	272542	T-G	Akkermansia muciniphila
NZ_CP021420.1	273274	C-T	Akkermansia muciniphila
NZ_CP021420.1	274155	A-G	Akkermansia muciniphila
NZ_CP021420.1	274249	C-A	Akkermansia muciniphila
NZ_CP021420.1	275389	C-T	Akkermansia muciniphila
NZ_CP021420.1	275733	A-G	Akkermansia muciniphila
NZ_CP021420.1	278935	T-C	Akkermansia muciniphila
NZ_CP021420.1	279703	T-C	Akkermansia muciniphila
NZ_CP021420.1	280625	C-T	Akkermansia muciniphila
NZ_CP021420.1	281030	G-A	Akkermansia muciniphila
NZ_CP021420.1	282134	G-A	Akkermansia muciniphila
NZ_CP021420.1	283240	G-A	Akkermansia muciniphila
NZ_CP021420.1	283642	C-T	Akkermansia muciniphila
NZ_CP021420.1	286719	A-G	Akkermansia muciniphila
NZ_CP021420.1	286953	G-A	Akkermansia muciniphila
NZ_CP021420.1	287207	T-C	Akkermansia muciniphila
NZ_CP021420.1	287355	A-G	Akkermansia muciniphila
NZ_CP021420.1	289250	T-C	Akkermansia muciniphila
NZ_CP021420.1	291129	C-T	Akkermansia muciniphila
NZ_CP021420.1	291393	A-G	Akkermansia muciniphila
NZ_CP021420.1	292095	A-G	Akkermansia muciniphila
NZ_CP021420.1	292291	C-T	Akkermansia muciniphila
NZ_CP021420.1	293401	T-G	Akkermansia muciniphila
NZ_CP021420.1	293857	C-T	Akkermansia muciniphila
NZ_CP021420.1	294333	G-A	Akkermansia muciniphila
NZ_CP021420.1	294336	T-C	Akkermansia muciniphila
NZ_CP021420.1	294455	G-T	Akkermansia muciniphila
NZ_CP021420.1	294770	G-A	Akkermansia muciniphila
NZ_CP021420.1	294867	G-A	Akkermansia muciniphila
NZ_CP021420.1	295462	G-A	Akkermansia muciniphila
NZ_CP021420.1	295463	C-G	Akkermansia muciniphila
NZ_CP021420.1	295971	A-G	Akkermansia muciniphila
NZ_CP021420.1	297705	G-A	Akkermansia muciniphila
NZ_CP021420.1	297918	A-G	Akkermansia muciniphila
NZ_CP021420.1	298120	A-G	Akkermansia muciniphila
NZ_CP021420.1	298771	A-C	Akkermansia muciniphila
NZ_CP021420.1	298804	A-G	Akkermansia muciniphila
NZ_CP021420.1	298810	T-G	Akkermansia muciniphila
NZ_CP021420.1	298924	G-A	Akkermansia muciniphila
NZ_CP021420.1	298997	A-G	Akkermansia muciniphila
NZ_CP021420.1	299736	A-G	Akkermansia muciniphila
NZ_CP021420.1	300033	T-C	Akkermansia muciniphila
NZ_CP021420.1	300056	G-A	Akkermansia muciniphila
NZ_CP021420.1	300191	T-G	Akkermansia muciniphila
NZ_CP021420.1	301218	G-A	Akkermansia muciniphila
NZ_CP021420.1	301457	A-G	Akkermansia muciniphila
NZ_CP021420.1	303177	G-A	Akkermansia muciniphila
NZ_CP021420.1	306035	A-G	Akkermansia muciniphila
NZ_CP021420.1	306308	C-T	Akkermansia muciniphila
NZ_CP021420.1	306443	G-A	Akkermansia muciniphila
NZ_CP021420.1	306585	C-A	Akkermansia muciniphila
NZ_CP021420.1	306676	T-A	Akkermansia muciniphila
NZ_CP021420.1	306689	A-G	Akkermansia muciniphila
NZ_CP021420.1	306827	G-A	Akkermansia muciniphila
NZ_CP021420.1	308141	T-A	Akkermansia muciniphila
NZ_CP021420.1	308189	C-T	Akkermansia muciniphila
NZ_CP021420.1	308204	C-T	Akkermansia muciniphila
NZ_CP021420.1	309230	G-A	Akkermansia muciniphila
NZ_CP021420.1	309272	T-C	Akkermansia muciniphila
NZ_CP021420.1	309446	C-G	Akkermansia muciniphila
NZ_CP021420.1	309449	G-T	Akkermansia muciniphila
NZ_CP021420.1	310573	A-C	Akkermansia muciniphila
NZ_CP021420.1	310636	A-G	Akkermansia muciniphila
NZ_CP021420.1	310723	G-A	Akkermansia muciniphila
NZ_CP021420.1	310786	C-T	Akkermansia muciniphila
NZ_CP021420.1	310834	T-C	Akkermansia muciniphila
NZ_CP021420.1	310975	C-T	Akkermansia muciniphila
NZ_CP021420.1	311032	C-T	Akkermansia muciniphila
NZ_CP021420.1	311667	C-T	Akkermansia muciniphila
NZ_CP021420.1	312012	T-C	Akkermansia muciniphila
NZ_CP021420.1	312477	T-C	Akkermansia muciniphila
NZ_CP021420.1	313846	G-A	Akkermansia muciniphila
NZ_CP021420.1	314388	G-A	Akkermansia muciniphila
NZ_CP021420.1	314435	C-T	Akkermansia muciniphila
NZ_CP021420.1	314441	A-T	Akkermansia muciniphila
NZ_CP021420.1	314636	A-G	Akkermansia muciniphila
NZ_CP021420.1	314662	G-A	Akkermansia muciniphila
NZ_CP021420.1	314978	G-A	Akkermansia muciniphila
NZ_CP021420.1	315149	A-G	Akkermansia muciniphila
NZ_CP021420.1	315341	G-A	Akkermansia muciniphila
NZ_CP021420.1	315617	A-G	Akkermansia muciniphila
NZ_CP021420.1	316594	C-T	Akkermansia muciniphila
NZ_CP021420.1	318710	C-T	Akkermansia muciniphila
NZ_CP021420.1	319310	A-G	Akkermansia muciniphila
NZ_CP021420.1	319409	C-T	Akkermansia muciniphila
NZ_CP021420.1	319568	C-T	Akkermansia muciniphila
NZ_CP021420.1	321776	G-A	Akkermansia muciniphila
NZ_CP021420.1	322073	A-C	Akkermansia muciniphila
NZ_CP021420.1	322233	C-A	Akkermansia muciniphila
NZ_CP021420.1	322468	G-T	Akkermansia muciniphila
NZ_CP021420.1	323918	A-T	Akkermansia muciniphila
NZ_CP021420.1	323927	C-T	Akkermansia muciniphila
NZ_CP021420.1	324002	A-G	Akkermansia muciniphila
NZ_CP021420.1	324098	A-G	Akkermansia muciniphila
NZ_CP021420.1	326863	T-C	Akkermansia muciniphila
NZ_CP021420.1	327487	G-A	Akkermansia muciniphila
NZ_CP021420.1	327646	A-G	Akkermansia muciniphila
NZ_CP021420.1	327808	T-C	Akkermansia muciniphila
NZ_CP021420.1	328052	G-A	Akkermansia muciniphila
NZ_CP021420.1	328258	G-A	Akkermansia muciniphila
NZ_CP021420.1	329412	C-T	Akkermansia muciniphila
NZ_CP021420.1	331605	G-C	Akkermansia muciniphila
NZ_CP021420.1	331626	A-G	Akkermansia muciniphila
NZ_CP021420.1	331680	G-A	Akkermansia muciniphila
NZ_CP021420.1	332184	C-T	Akkermansia muciniphila
NZ_CP021420.1	332670	G-A	Akkermansia muciniphila
NZ_CP021420.1	332807	G-A	Akkermansia muciniphila
NZ_CP021420.1	332817	A-C	Akkermansia muciniphila
NZ_CP021420.1	333641	A-G	Akkermansia muciniphila
NZ_CP021420.1	333878	A-G	Akkermansia muciniphila
NZ_CP021420.1	335194	A-G	Akkermansia muciniphila
NZ_CP021420.1	335264	G-A	Akkermansia muciniphila
NZ_CP021420.1	336554	G-A	Akkermansia muciniphila
NZ_CP021420.1	337553	G-A	Akkermansia muciniphila
NZ_CP021420.1	337622	G-A	Akkermansia muciniphila
NZ_CP021420.1	337937	G-A	Akkermansia muciniphila
NZ_CP021420.1	338830	A-G	Akkermansia muciniphila
NZ_CP021420.1	339668	G-A	Akkermansia muciniphila
NZ_CP021420.1	339722	A-G	Akkermansia muciniphila
NZ_CP021420.1	339794	C-T	Akkermansia muciniphila
NZ_CP021420.1	340473	C-T	Akkermansia muciniphila
NZ_CP021420.1	343162	G-A	Akkermansia muciniphila
NZ_CP021420.1	343528	C-T	Akkermansia muciniphila
NZ_CP021420.1	343557	C-T	Akkermansia muciniphila
NZ_CP021420.1	344707	T-C	Akkermansia muciniphila
NZ_CP021420.1	344755	C-A	Akkermansia muciniphila
NZ_CP021420.1	344851	G-T	Akkermansia muciniphila
NZ_CP021420.1	344902	T-C	Akkermansia muciniphila
NZ_CP021420.1	345049	G-A	Akkermansia muciniphila
NZ_CP021420.1	345106	C-A	Akkermansia muciniphila
NZ_CP021420.1	345403	T-C	Akkermansia muciniphila
NZ_CP021420.1	345942	C-T	Akkermansia muciniphila
NZ_CP021420.1	345957	A-C	Akkermansia muciniphila
NZ_CP021420.1	346074	A-G	Akkermansia muciniphila
NZ_CP021420.1	346512	T-A	Akkermansia muciniphila
NZ_CP021420.1	346822	T-C	Akkermansia muciniphila
NZ_CP021420.1	346933	T-C	Akkermansia muciniphila
NZ_CP021420.1	347065	G-A	Akkermansia muciniphila
NZ_CP021420.1	347185	T-A	Akkermansia muciniphila
NZ_CP021420.1	347332	T-C	Akkermansia muciniphila
NZ_CP021420.1	347419	C-T	Akkermansia muciniphila
NZ_CP021420.1	347731	A-G	Akkermansia muciniphila
NZ_CP021420.1	347836	G-A	Akkermansia muciniphila
NZ_CP021420.1	347853	C-A	Akkermansia muciniphila
NZ_CP021420.1	347998	A-G	Akkermansia muciniphila
NZ_CP021420.1	348012	C-T	Akkermansia muciniphila
NZ_CP021420.1	348068	T-C	Akkermansia muciniphila
NZ_CP021420.1	348137	G-A	Akkermansia muciniphila
NZ_CP021420.1	348208	A-G	Akkermansia muciniphila
NZ_CP021420.1	348443	T-G	Akkermansia muciniphila
NZ_CP021420.1	348806	G-C	Akkermansia muciniphila
NZ_CP021420.1	348824	G-A	Akkermansia muciniphila
NZ_CP021420.1	349118	A-G	Akkermansia muciniphila
NZ_CP021420.1	350422	C-T	Akkermansia muciniphila
NZ_CP021420.1	350667	G-A	Akkermansia muciniphila
NZ_CP021420.1	351249	C-T	Akkermansia muciniphila
NZ_CP021420.1	351396	T-C	Akkermansia muciniphila
NZ_CP021420.1	352302	G-A	Akkermansia muciniphila
NZ_CP021420.1	352359	G-A	Akkermansia muciniphila
NZ_CP021420.1	352752	A-C	Akkermansia muciniphila
NZ_CP021420.1	352973	G-A	Akkermansia muciniphila
NZ_CP021420.1	354560	A-G	Akkermansia muciniphila
NZ_CP021420.1	354832	G-A	Akkermansia muciniphila
NZ_CP021420.1	355482	G-A	Akkermansia muciniphila
NZ_CP021420.1	355748	G-A	Akkermansia muciniphila
NZ_CP021420.1	356000	A-G	Akkermansia muciniphila
NZ_CP021420.1	356243	A-C	Akkermansia muciniphila
NZ_CP021420.1	356520	T-G	Akkermansia muciniphila
NZ_CP021420.1	357171	G-A	Akkermansia muciniphila
NZ_CP021420.1	357654	A-G	Akkermansia muciniphila
NZ_CP021420.1	357729	C-T	Akkermansia muciniphila
NZ_CP021420.1	358384	T-C	Akkermansia muciniphila
NZ_CP021420.1	358501	G-C	Akkermansia muciniphila
NZ_CP021420.1	358879	C-T	Akkermansia muciniphila
NZ_CP021420.1	358895	A-G	Akkermansia muciniphila
NZ_CP021420.1	359174	G-T	Akkermansia muciniphila
NZ_CP021420.1	359355	A-G	Akkermansia muciniphila
NZ_CP021420.1	359947	G-T	Akkermansia muciniphila
NZ_CP021420.1	360020	C-T	Akkermansia muciniphila
NZ_CP021420.1	360714	C-T	Akkermansia muciniphila
NZ_CP021420.1	360825	G-A	Akkermansia muciniphila
NZ_CP021420.1	361833	T-C	Akkermansia muciniphila
NZ_CP021420.1	363384	G-A	Akkermansia muciniphila
NZ_CP021420.1	363580	A-G	Akkermansia muciniphila
NZ_CP021420.1	363987	C-T	Akkermansia muciniphila
NZ_CP021420.1	364563	G-A	Akkermansia muciniphila
NZ_CP021420.1	364716	A-G	Akkermansia muciniphila
NZ_CP021420.1	365856	C-A	Akkermansia muciniphila
NZ_CP021420.1	366158	C-T	Akkermansia muciniphila
NZ_CP021420.1	366617	A-G	Akkermansia muciniphila
NZ_CP021420.1	366998	A-G	Akkermansia muciniphila
NZ_CP021420.1	367052	T-C	Akkermansia muciniphila
NZ_CP021420.1	367157	A-G	Akkermansia muciniphila
NZ_CP021420.1	367256	A-G	Akkermansia muciniphila
NZ_CP021420.1	367480	T-A	Akkermansia muciniphila
NZ_CP021420.1	368517	C-T	Akkermansia muciniphila
NZ_CP021420.1	368609	G-A	Akkermansia muciniphila
NZ_CP021420.1	368805	T-G	Akkermansia muciniphila
NZ_CP021420.1	371884	A-G	Akkermansia muciniphila
NZ_CP021420.1	371967	T-C	Akkermansia muciniphila
NZ_CP021420.1	372113	C-G	Akkermansia muciniphila
NZ_CP021420.1	372242	A-G	Akkermansia muciniphila
NZ_CP021420.1	372461	T-C	Akkermansia muciniphila
NZ_CP021420.1	373068	T-C	Akkermansia muciniphila
NZ_CP021420.1	373085	A-G	Akkermansia muciniphila
NZ_CP021420.1	373104	T-G	Akkermansia muciniphila
NZ_CP021420.1	373254	A-G	Akkermansia muciniphila
NZ_CP021420.1	373306	A-G	Akkermansia muciniphila
NZ_CP021420.1	373495	C-T	Akkermansia muciniphila
NZ_CP021420.1	373530	A-G	Akkermansia muciniphila
NZ_CP021420.1	373540	T-C	Akkermansia muciniphila
NZ_CP021420.1	375784	C-T	Akkermansia muciniphila
NZ_CP021420.1	376108	A-G	Akkermansia muciniphila
NZ_CP021420.1	376261	G-A	Akkermansia muciniphila
NZ_CP021420.1	378288	A-C	Akkermansia muciniphila
NZ_CP021420.1	380199	A-G	Akkermansia muciniphila
NZ_CP021420.1	380459	T-C	Akkermansia muciniphila
NZ_CP021420.1	380528	T-C	Akkermansia muciniphila
NZ_CP021420.1	380582	T-C	Akkermansia muciniphila
NZ_CP021420.1	380648	T-C	Akkermansia muciniphila
NZ_CP021420.1	380681	C-T	Akkermansia muciniphila
NZ_CP021420.1	380759	T-C	Akkermansia muciniphila
NZ_CP021420.1	380777	G-T	Akkermansia muciniphila
NZ_CP021420.1	381432	C-T	Akkermansia muciniphila
NZ_CP021420.1	381501	C-T	Akkermansia muciniphila
NZ_CP021420.1	382089	C-T	Akkermansia muciniphila
NZ_CP021420.1	382134	A-C	Akkermansia muciniphila
NZ_CP021420.1	383460	G-A	Akkermansia muciniphila
NZ_CP021420.1	383613	G-T	Akkermansia muciniphila
NZ_CP021420.1	383670	G-T	Akkermansia muciniphila
NZ_CP021420.1	383805	C-T	Akkermansia muciniphila
NZ_CP021420.1	383811	G-A	Akkermansia muciniphila
NZ_CP021420.1	386228	A-C	Akkermansia muciniphila
NZ_CP021420.1	387194	C-T	Akkermansia muciniphila
NZ_CP021420.1	387303	A-C	Akkermansia muciniphila
NZ_CP021420.1	388599	G-A	Akkermansia muciniphila
NZ_CP021420.1	388605	G-A	Akkermansia muciniphila
NZ_CP021420.1	388617	C-T	Akkermansia muciniphila
NZ_CP021420.1	390651	G-A	Akkermansia muciniphila
NZ_CP021420.1	391123	C-T	Akkermansia muciniphila
NZ_CP021420.1	391524	G-A	Akkermansia muciniphila
NZ_CP021420.1	392701	A-G	Akkermansia muciniphila
NZ_CP021420.1	392704	C-T	Akkermansia muciniphila
NZ_CP021420.1	393524	T-C	Akkermansia muciniphila
NZ_CP021420.1	393563	G-A	Akkermansia muciniphila
NZ_CP021420.1	393665	G-A	Akkermansia muciniphila
NZ_CP021420.1	393941	A-C	Akkermansia muciniphila
NZ_CP021420.1	393983	A-G	Akkermansia muciniphila
NZ_CP021420.1	394112	A-G	Akkermansia muciniphila
NZ_CP021420.1	396509	T-G	Akkermansia muciniphila
NZ_CP021420.1	396887	T-G	Akkermansia muciniphila
NZ_CP021420.1	397024	G-A	Akkermansia muciniphila
NZ_CP021420.1	397047	G-A	Akkermansia muciniphila
NZ_CP021420.1	397549	G-T	Akkermansia muciniphila
NZ_CP021420.1	397702	G-A	Akkermansia muciniphila
NZ_CP021420.1	399170	A-G	Akkermansia muciniphila
NZ_CP021420.1	399479	A-G	Akkermansia muciniphila
NZ_CP021420.1	399569	T-C	Akkermansia muciniphila
NZ_CP021420.1	399626	T-C	Akkermansia muciniphila
NZ_CP021420.1	399650	A-G	Akkermansia muciniphila
NZ_CP021420.1	399777	C-G	Akkermansia muciniphila
NZ_CP021420.1	399839	C-G	Akkermansia muciniphila
NZ_CP021420.1	399842	C-G	Akkermansia muciniphila
NZ_CP021420.1	400757	G-A	Akkermansia muciniphila
NZ_CP021420.1	400964	C-T	Akkermansia muciniphila
NZ_CP021420.1	400997	T-C	Akkermansia muciniphila
NZ_CP021420.1	401246	T-C	Akkermansia muciniphila
NZ_CP021420.1	401882	A-G	Akkermansia muciniphila
NZ_CP021420.1	402209	T-C	Akkermansia muciniphila
NZ_CP021420.1	402397	A-G	Akkermansia muciniphila
NZ_CP021420.1	402510	T-C	Akkermansia muciniphila
NZ_CP021420.1	403055	G-A	Akkermansia muciniphila
NZ_CP021420.1	403127	T-C	Akkermansia muciniphila
NZ_CP021420.1	405272	A-G	Akkermansia muciniphila
NZ_CP021420.1	405507	G-A	Akkermansia muciniphila
NZ_CP021420.1	405534	A-G	Akkermansia muciniphila
NZ_CP021420.1	405610	G-T	Akkermansia muciniphila
NZ_CP021420.1	405795	G-C	Akkermansia muciniphila
NZ_CP021420.1	405948	T-C	Akkermansia muciniphila
NZ_CP021420.1	405951	C-T	Akkermansia muciniphila
NZ_CP021420.1	406305	T-C	Akkermansia muciniphila
NZ_CP021420.1	406472	A-G	Akkermansia muciniphila
NZ_CP021420.1	406531	T-A	Akkermansia muciniphila
NZ_CP021420.1	406555	A-G	Akkermansia muciniphila
NZ_CP021420.1	406632	T-C	Akkermansia muciniphila
NZ_CP021420.1	406800	C-T	Akkermansia muciniphila
NZ_CP021420.1	406806	C-T	Akkermansia muciniphila
NZ_CP021420.1	406893	T-C	Akkermansia muciniphila
NZ_CP021420.1	407019	A-G	Akkermansia muciniphila
NZ_CP021420.1	407184	C-A	Akkermansia muciniphila
NZ_CP021420.1	407244	C-T	Akkermansia muciniphila
NZ_CP021420.1	407302	C-A	Akkermansia muciniphila
NZ_CP021420.1	408443	G-A	Akkermansia muciniphila
NZ_CP021420.1	408686	C-T	Akkermansia muciniphila
NZ_CP021420.1	408821	A-G	Akkermansia muciniphila
NZ_CP021420.1	410265	T-C	Akkermansia muciniphila
NZ_CP021420.1	411453	A-G	Akkermansia muciniphila
NZ_CP021420.1	411471	C-T	Akkermansia muciniphila
NZ_CP021420.1	411897	C-A	Akkermansia muciniphila
NZ_CP021420.1	411899	C-A	Akkermansia muciniphila
NZ_CP021420.1	412358	C-T	Akkermansia muciniphila
NZ_CP021420.1	412697	G-A	Akkermansia muciniphila
NZ_CP021420.1	412853	G-A	Akkermansia muciniphila
NZ_CP021420.1	412988	G-A	Akkermansia muciniphila
NZ_CP021420.1	413042	C-T	Akkermansia muciniphila
NZ_CP021420.1	413141	C-A	Akkermansia muciniphila
NZ_CP021420.1	413903	T-G	Akkermansia muciniphila
NZ_CP021420.1	414098	A-G	Akkermansia muciniphila
NZ_CP021420.1	414131	A-G	Akkermansia muciniphila
NZ_CP021420.1	414365	C-T	Akkermansia muciniphila
NZ_CP021420.1	414383	T-C	Akkermansia muciniphila
NZ_CP021420.1	414791	C-T	Akkermansia muciniphila
NZ_CP021420.1	415909	T-C	Akkermansia muciniphila
NZ_CP021420.1	415938	T-C	Akkermansia muciniphila
NZ_CP021420.1	416086	A-C	Akkermansia muciniphila
NZ_CP021420.1	416605	C-T	Akkermansia muciniphila
NZ_CP021420.1	416616	G-A	Akkermansia muciniphila
NZ_CP021420.1	416720	A-T	Akkermansia muciniphila
NZ_CP021420.1	416891	C-T	Akkermansia muciniphila
NZ_CP021420.1	417044	A-T	Akkermansia muciniphila
NZ_CP021420.1	417050	T-C	Akkermansia muciniphila
NZ_CP021420.1	417619	C-T	Akkermansia muciniphila
NZ_CP021420.1	418108	A-T	Akkermansia muciniphila
NZ_CP021420.1	419189	T-C	Akkermansia muciniphila
NZ_CP021420.1	420808	A-G	Akkermansia muciniphila
NZ_CP021420.1	422293	A-G	Akkermansia muciniphila
NZ_CP021420.1	422434	G-A	Akkermansia muciniphila
NZ_CP021420.1	423855	C-T	Akkermansia muciniphila
NZ_CP021420.1	423897	C-T	Akkermansia muciniphila
NZ_CP021420.1	423948	A-C	Akkermansia muciniphila
NZ_CP021420.1	439098	A-T	Akkermansia muciniphila
NZ_CP021420.1	439143	A-G	Akkermansia muciniphila
NZ_CP021420.1	439905	T-C	Akkermansia muciniphila
NZ_CP021420.1	440142	G-A	Akkermansia muciniphila
NZ_CP021420.1	440154	C-T	Akkermansia muciniphila
NZ_CP021420.1	440538	C-T	Akkermansia muciniphila
NZ_CP021420.1	440682	A-G	Akkermansia muciniphila
NZ_CP021420.1	441153	A-G	Akkermansia muciniphila
NZ_CP021420.1	441242	G-T	Akkermansia muciniphila
NZ_CP021420.1	441535	G-A	Akkermansia muciniphila
NZ_CP021420.1	441887	G-T	Akkermansia muciniphila
NZ_CP021420.1	442038	G-A	Akkermansia muciniphila
NZ_CP021420.1	443129	A-G	Akkermansia muciniphila
NZ_CP021420.1	443451	C-T	Akkermansia muciniphila
NZ_CP021420.1	443484	T-C	Akkermansia muciniphila
NZ_CP021420.1	443532	C-T	Akkermansia muciniphila
NZ_CP021420.1	443554	T-G	Akkermansia muciniphila
NZ_CP021420.1	443662	A-G	Akkermansia muciniphila
NZ_CP021420.1	443696	A-C	Akkermansia muciniphila
NZ_CP021420.1	444702	T-C	Akkermansia muciniphila
NZ_CP021420.1	444777	C-T	Akkermansia muciniphila
NZ_CP021420.1	445197	T-C	Akkermansia muciniphila
NZ_CP021420.1	445221	T-C	Akkermansia muciniphila
NZ_CP021420.1	445239	A-G	Akkermansia muciniphila
NZ_CP021420.1	445425	C-T	Akkermansia muciniphila
NZ_CP021420.1	445746	C-A	Akkermansia muciniphila
NZ_CP021420.1	445895	T-C	Akkermansia muciniphila
NZ_CP021420.1	446425	C-A	Akkermansia muciniphila
NZ_CP021420.1	448043	G-A	Akkermansia muciniphila
NZ_CP021420.1	448152	A-T	Akkermansia muciniphila
NZ_CP021420.1	448320	G-A	Akkermansia muciniphila
NZ_CP021420.1	448341	G-A	Akkermansia muciniphila
NZ_CP021420.1	448429	T-A	Akkermansia muciniphila
NZ_CP021420.1	448733	C-T	Akkermansia muciniphila
NZ_CP021420.1	448844	A-G	Akkermansia muciniphila
NZ_CP021420.1	449005	C-A	Akkermansia muciniphila
NZ_CP021420.1	449027	T-C	Akkermansia muciniphila
NZ_CP021420.1	449120	A-G	Akkermansia muciniphila
NZ_CP021420.1	449176	G-A	Akkermansia muciniphila
NZ_CP021420.1	449492	T-G	Akkermansia muciniphila
NZ_CP021420.1	449759	A-G	Akkermansia muciniphila
NZ_CP021420.1	449854	A-G	Akkermansia muciniphila
NZ_CP021420.1	450626	C-T	Akkermansia muciniphila
NZ_CP021420.1	450870	G-T	Akkermansia muciniphila
NZ_CP021420.1	450941	A-G	Akkermansia muciniphila
NZ_CP021420.1	452677	T-C	Akkermansia muciniphila
NZ_CP021420.1	452803	G-A	Akkermansia muciniphila
NZ_CP021420.1	455282	A-G	Akkermansia muciniphila
NZ_CP021420.1	455327	A-G	Akkermansia muciniphila
NZ_CP021420.1	479955	A-G	Akkermansia muciniphila
NZ_CP021420.1	482111	C-T	Akkermansia muciniphila
NZ_CP021420.1	482418	C-T	Akkermansia muciniphila
NZ_CP021420.1	482520	C-T	Akkermansia muciniphila
NZ_CP021420.1	482537	G-A	Akkermansia muciniphila
NZ_CP021420.1	482659	A-G	Akkermansia muciniphila
NZ_CP021420.1	482954	A-C	Akkermansia muciniphila
NZ_CP021420.1	482989	C-T	Akkermansia muciniphila
NZ_CP021420.1	483163	A-G	Akkermansia muciniphila
NZ_CP021420.1	483259	G-A	Akkermansia muciniphila
NZ_CP021420.1	483361	C-T	Akkermansia muciniphila
NZ_CP021420.1	483721	G-A	Akkermansia muciniphila
NZ_CP021420.1	484075	C-T	Akkermansia muciniphila
NZ_CP021420.1	484286	G-A	Akkermansia muciniphila
NZ_CP021420.1	484289	G-A	Akkermansia muciniphila
NZ_CP021420.1	484304	T-A	Akkermansia muciniphila
NZ_CP021420.1	484433	A-G	Akkermansia muciniphila
NZ_CP021420.1	484502	T-G	Akkermansia muciniphila
NZ_CP021420.1	484577	A-G	Akkermansia muciniphila
NZ_CP021420.1	484617	A-C	Akkermansia muciniphila
NZ_CP021420.1	484695	G-A	Akkermansia muciniphila
NZ_CP021420.1	484752	G-A	Akkermansia muciniphila
NZ_CP021420.1	484843	G-A	Akkermansia muciniphila
NZ_CP021420.1	485047	C-A	Akkermansia muciniphila
NZ_CP021420.1	486143	C-T	Akkermansia muciniphila
NZ_CP021420.1	486277	G-A	Akkermansia muciniphila
NZ_CP021420.1	486297	G-A	Akkermansia muciniphila
NZ_CP021420.1	486458	C-T	Akkermansia muciniphila
NZ_CP021420.1	486569	A-G	Akkermansia muciniphila
NZ_CP021420.1	487194	T-G	Akkermansia muciniphila
NZ_CP021420.1	488671	C-T	Akkermansia muciniphila
NZ_CP021420.1	488986	A-G	Akkermansia muciniphila
NZ_CP021420.1	489001	T-C	Akkermansia muciniphila
NZ_CP021420.1	489033	T-G	Akkermansia muciniphila
NZ_CP021420.1	489653	C-T	Akkermansia muciniphila
NZ_CP021420.1	490529	T-C	Akkermansia muciniphila
NZ_CP021420.1	490586	G-A	Akkermansia muciniphila
NZ_CP021420.1	493941	C-A	Akkermansia muciniphila
NZ_CP021420.1	494031	G-A	Akkermansia muciniphila
NZ_CP021420.1	495786	T-C	Akkermansia muciniphila
NZ_CP021420.1	495804	G-A	Akkermansia muciniphila
NZ_CP021420.1	496137	T-C	Akkermansia muciniphila
NZ_CP021420.1	496302	T-C	Akkermansia muciniphila
NZ_CP021420.1	496704	C-T	Akkermansia muciniphila
NZ_CP021420.1	496857	A-G	Akkermansia muciniphila
NZ_CP021420.1	496881	G-A	Akkermansia muciniphila
NZ_CP021420.1	497136	G-A	Akkermansia muciniphila
NZ_CP021420.1	497252	A-T	Akkermansia muciniphila
NZ_CP021420.1	497697	T-C	Akkermansia muciniphila
NZ_CP021420.1	498161	G-A	Akkermansia muciniphila
NZ_CP021420.1	498852	G-A	Akkermansia muciniphila
NZ_CP021420.1	499023	A-G	Akkermansia muciniphila
NZ_CP021420.1	499053	G-A	Akkermansia muciniphila
NZ_CP021420.1	499227	A-C	Akkermansia muciniphila
NZ_CP021420.1	499268	C-A	Akkermansia muciniphila
NZ_CP021420.1	499648	G-T	Akkermansia muciniphila
NZ_CP021420.1	499668	A-G	Akkermansia muciniphila
NZ_CP021420.1	499735	G-T	Akkermansia muciniphila
NZ_CP021420.1	499896	G-A	Akkermansia muciniphila
NZ_CP021420.1	501452	C-T	Akkermansia muciniphila
NZ_CP021420.1	501570	A-G	Akkermansia muciniphila
NZ_CP021420.1	501669	T-C	Akkermansia muciniphila
NZ_CP021420.1	501885	G-A	Akkermansia muciniphila
NZ_CP021420.1	502224	C-T	Akkermansia muciniphila
NZ_CP021420.1	502368	C-T	Akkermansia muciniphila
NZ_CP021420.1	502383	T-C	Akkermansia muciniphila
NZ_CP021420.1	503661	C-T	Akkermansia muciniphila
NZ_CP021420.1	503991	A-G	Akkermansia muciniphila
NZ_CP021420.1	503997	A-G	Akkermansia muciniphila
NZ_CP021420.1	504167	C-T	Akkermansia muciniphila
NZ_CP021420.1	504260	G-A	Akkermansia muciniphila
NZ_CP021420.1	504274	T-C	Akkermansia muciniphila
NZ_CP021420.1	504679	G-A	Akkermansia muciniphila
NZ_CP021420.1	504960	G-A	Akkermansia muciniphila
NZ_CP021420.1	510583	T-C	Akkermansia muciniphila
NZ_CP021420.1	510602	T-C	Akkermansia muciniphila
NZ_CP021420.1	510629	C-T	Akkermansia muciniphila
NZ_CP021420.1	510902	C-T	Akkermansia muciniphila
NZ_CP021420.1	511412	A-G	Akkermansia muciniphila
NZ_CP021420.1	512921	C-G	Akkermansia muciniphila
NZ_CP021420.1	513203	C-A	Akkermansia muciniphila
NZ_CP021420.1	513233	T-G	Akkermansia muciniphila
NZ_CP021420.1	513314	G-A	Akkermansia muciniphila
NZ_CP021420.1	514426	G-A	Akkermansia muciniphila
NZ_CP021420.1	514519	A-C	Akkermansia muciniphila
NZ_CP021420.1	514566	C-T	Akkermansia muciniphila
NZ_CP021420.1	514684	C-T	Akkermansia muciniphila
NZ_CP021420.1	515008	A-G	Akkermansia muciniphila
NZ_CP021420.1	515137	A-G	Akkermansia muciniphila
NZ_CP021420.1	515164	A-G	Akkermansia muciniphila
NZ_CP021420.1	515227	T-C	Akkermansia muciniphila
NZ_CP021420.1	515721	A-G	Akkermansia muciniphila
NZ_CP021420.1	515785	A-G	Akkermansia muciniphila
NZ_CP021420.1	516175	T-A	Akkermansia muciniphila
NZ_CP021420.1	516325	T-C	Akkermansia muciniphila
NZ_CP021420.1	516423	C-T	Akkermansia muciniphila
NZ_CP021420.1	516573	C-A	Akkermansia muciniphila
NZ_CP021420.1	516714	T-G	Akkermansia muciniphila
NZ_CP021420.1	516720	G-A	Akkermansia muciniphila
NZ_CP021420.1	516768	C-T	Akkermansia muciniphila
NZ_CP021420.1	516810	G-A	Akkermansia muciniphila
NZ_CP021420.1	516865	T-C	Akkermansia muciniphila
NZ_CP021420.1	516899	C-A	Akkermansia muciniphila
NZ_CP021420.1	517078	C-T	Akkermansia muciniphila
NZ_CP021420.1	517173	A-G	Akkermansia muciniphila
NZ_CP021420.1	517572	A-G	Akkermansia muciniphila
NZ_CP021420.1	518588	T-G	Akkermansia muciniphila
NZ_CP021420.1	518627	C-T	Akkermansia muciniphila
NZ_CP021420.1	518852	T-C	Akkermansia muciniphila
NZ_CP021420.1	518933	G-C	Akkermansia muciniphila
NZ_CP021420.1	519050	G-T	Akkermansia muciniphila
NZ_CP021420.1	521570	C-T	Akkermansia muciniphila
NZ_CP021420.1	521738	C-T	Akkermansia muciniphila
NZ_CP021420.1	522134	A-T	Akkermansia muciniphila
NZ_CP021420.1	522662	A-G	Akkermansia muciniphila
NZ_CP021420.1	522820	T-C	Akkermansia muciniphila
NZ_CP021420.1	522826	T-C	Akkermansia muciniphila
NZ_CP021420.1	524223	G-A	Akkermansia muciniphila
NZ_CP021420.1	524658	T-C	Akkermansia muciniphila
NZ_CP021420.1	524944	C-T	Akkermansia muciniphila
NZ_CP021420.1	527044	A-G	Akkermansia muciniphila
NZ_CP021420.1	527078	C-T	Akkermansia muciniphila
NZ_CP021420.1	527135	G-A	Akkermansia muciniphila
NZ_CP021420.1	527223	A-G	Akkermansia muciniphila
NZ_CP021420.1	527929	G-A	Akkermansia muciniphila
NZ_CP021420.1	528946	T-C	Akkermansia muciniphila
NZ_CP021420.1	529840	A-C	Akkermansia muciniphila
NZ_CP021420.1	529977	C-T	Akkermansia muciniphila
NZ_CP021420.1	530079	G-A	Akkermansia muciniphila
NZ_CP021420.1	530208	C-T	Akkermansia muciniphila
NZ_CP021420.1	530709	C-T	Akkermansia muciniphila
NZ_CP021420.1	530712	T-C	Akkermansia muciniphila
NZ_CP021420.1	530881	G-T	Akkermansia muciniphila
NZ_CP021420.1	530896	T-A	Akkermansia muciniphila
NZ_CP021420.1	531748	A-G	Akkermansia muciniphila
NZ_CP021420.1	532167	T-C	Akkermansia muciniphila
NZ_CP021420.1	534214	C-G	Akkermansia muciniphila
NZ_CP021420.1	534559	T-C	Akkermansia muciniphila
NZ_CP021420.1	535556	C-T	Akkermansia muciniphila
NZ_CP021420.1	535739	T-C	Akkermansia muciniphila
NZ_CP021420.1	535742	C-T	Akkermansia muciniphila
NZ_CP021420.1	536016	A-G	Akkermansia muciniphila
NZ_CP021420.1	536135	G-T	Akkermansia muciniphila
NZ_CP021420.1	536883	C-T	Akkermansia muciniphila
NZ_CP021420.1	536940	T-C	Akkermansia muciniphila
NZ_CP021420.1	537453	G-A	Akkermansia muciniphila
NZ_CP021420.1	537840	G-A	Akkermansia muciniphila
NZ_CP021420.1	537960	A-G	Akkermansia muciniphila
NZ_CP021420.1	537990	A-G	Akkermansia muciniphila
NZ_CP021420.1	538061	A-G	Akkermansia muciniphila
NZ_CP021420.1	539167	C-A	Akkermansia muciniphila
NZ_CP021420.1	540079	C-T	Akkermansia muciniphila
NZ_CP021420.1	540520	G-A	Akkermansia muciniphila
NZ_CP021420.1	540526	A-G	Akkermansia muciniphila
NZ_CP021420.1	540553	T-C	Akkermansia muciniphila
NZ_CP021420.1	540819	C-G	Akkermansia muciniphila
NZ_CP021420.1	541892	C-T	Akkermansia muciniphila
NZ_CP021420.1	541910	G-A	Akkermansia muciniphila
NZ_CP021420.1	542878	T-A	Akkermansia muciniphila
NZ_CP021420.1	543319	A-G	Akkermansia muciniphila
NZ_CP021420.1	543433	G-A	Akkermansia muciniphila
NZ_CP021420.1	545568	G-A	Akkermansia muciniphila
NZ_CP021420.1	546039	C-T	Akkermansia muciniphila
NZ_CP021420.1	546141	C-A	Akkermansia muciniphila
NZ_CP021420.1	546355	G-A	Akkermansia muciniphila
NZ_CP021420.1	547090	T-C	Akkermansia muciniphila
NZ_CP021420.1	547125	A-G	Akkermansia muciniphila
NZ_CP021420.1	547223	T-G	Akkermansia muciniphila
NZ_CP021420.1	547341	C-T	Akkermansia muciniphila
NZ_CP021420.1	548287	C-T	Akkermansia muciniphila
NZ_CP021420.1	548676	G-T	Akkermansia muciniphila
NZ_CP021420.1	548791	C-T	Akkermansia muciniphila
NZ_CP021420.1	548794	T-C	Akkermansia muciniphila
NZ_CP021420.1	548823	C-T	Akkermansia muciniphila
NZ_CP021420.1	549646	A-G	Akkermansia muciniphila
NZ_CP021420.1	549652	C-T	Akkermansia muciniphila
NZ_CP021420.1	549837	C-T	Akkermansia muciniphila
NZ_CP021420.1	549889	T-G	Akkermansia muciniphila
NZ_CP021420.1	550018	G-A	Akkermansia muciniphila
NZ_CP021420.1	550025	A-G	Akkermansia muciniphila
NZ_CP021420.1	550059	C-T	Akkermansia muciniphila
NZ_CP021420.1	550128	T-C	Akkermansia muciniphila
NZ_CP021420.1	550331	T-A	Akkermansia muciniphila
NZ_CP021420.1	550332	T-C	Akkermansia muciniphila
NZ_CP021420.1	550835	C-A	Akkermansia muciniphila
NZ_CP021420.1	550919	A-G	Akkermansia muciniphila
NZ_CP021420.1	551313	C-T	Akkermansia muciniphila
NZ_CP021420.1	551510	G-A	Akkermansia muciniphila
NZ_CP021420.1	551820	C-T	Akkermansia muciniphila
NZ_CP021420.1	552015	G-A	Akkermansia muciniphila
NZ_CP021420.1	552039	T-C	Akkermansia muciniphila
NZ_CP021420.1	553432	G-A	Akkermansia muciniphila
NZ_CP021420.1	553668	G-A	Akkermansia muciniphila
NZ_CP021420.1	565495	C-T	Akkermansia muciniphila
NZ_CP021420.1	565621	T-C	Akkermansia muciniphila
NZ_CP021420.1	565693	C-T	Akkermansia muciniphila
NZ_CP021420.1	566240	C-T	Akkermansia muciniphila
NZ_CP021420.1	566541	C-T	Akkermansia muciniphila
NZ_CP021420.1	566639	C-T	Akkermansia muciniphila
NZ_CP021420.1	566876	C-T	Akkermansia muciniphila
NZ_CP021420.1	568280	G-A	Akkermansia muciniphila
NZ_CP021420.1	569069	A-G	Akkermansia muciniphila
NZ_CP021420.1	569328	C-T	Akkermansia muciniphila
NZ_CP021420.1	569712	G-A	Akkermansia muciniphila
NZ_CP021420.1	569831	A-G	Akkermansia muciniphila
NZ_CP021420.1	569885	C-A	Akkermansia muciniphila
NZ_CP021420.1	570132	C-T	Akkermansia muciniphila
NZ_CP021420.1	570691	G-A	Akkermansia muciniphila
NZ_CP021420.1	570781	G-T	Akkermansia muciniphila
NZ_CP021420.1	571497	A-C	Akkermansia muciniphila
NZ_CP021420.1	571928	C-T	Akkermansia muciniphila
NZ_CP021420.1	572060	C-T	Akkermansia muciniphila
NZ_CP021420.1	572235	G-A	Akkermansia muciniphila
NZ_CP021420.1	572409	C-T	Akkermansia muciniphila
NZ_CP021420.1	572448	T-G	Akkermansia muciniphila
NZ_CP021420.1	572500	G-A	Akkermansia muciniphila
NZ_CP021420.1	572541	A-G	Akkermansia muciniphila
NZ_CP021420.1	572595	A-G	Akkermansia muciniphila
NZ_CP021420.1	573363	T-C	Akkermansia muciniphila
NZ_CP021420.1	573454	G-A	Akkermansia muciniphila
NZ_CP021420.1	573577	C-T	Akkermansia muciniphila
NZ_CP021420.1	573667	G-A	Akkermansia muciniphila
NZ_CP021420.1	573715	C-T	Akkermansia muciniphila
NZ_CP021420.1	573733	A-G	Akkermansia muciniphila
NZ_CP021420.1	574273	G-A	Akkermansia muciniphila
NZ_CP021420.1	574458	C-T	Akkermansia muciniphila
NZ_CP021420.1	574601	T-C	Akkermansia muciniphila
NZ_CP021420.1	574629	A-G	Akkermansia muciniphila
NZ_CP021420.1	575338	A-G	Akkermansia muciniphila
NZ_CP021420.1	575577	A-C	Akkermansia muciniphila
NZ_CP021420.1	575807	G-T	Akkermansia muciniphila
NZ_CP021420.1	575905	T-G	Akkermansia muciniphila
NZ_CP021420.1	575986	A-C	Akkermansia muciniphila
NZ_CP021420.1	576307	C-T	Akkermansia muciniphila
NZ_CP021420.1	577206	C-T	Akkermansia muciniphila
NZ_CP021420.1	578477	G-A	Akkermansia muciniphila
NZ_CP021420.1	578501	A-G	Akkermansia muciniphila
NZ_CP021420.1	578564	T-C	Akkermansia muciniphila
NZ_CP021420.1	578591	C-T	Akkermansia muciniphila
NZ_CP021420.1	578978	T-C	Akkermansia muciniphila
NZ_CP021420.1	579014	A-G	Akkermansia muciniphila
NZ_CP021420.1	579017	A-C	Akkermansia muciniphila
NZ_CP021420.1	579185	A-G	Akkermansia muciniphila
NZ_CP021420.1	579191	C-T	Akkermansia muciniphila
NZ_CP021420.1	579405	G-A	Akkermansia muciniphila
NZ_CP021420.1	579669	G-A	Akkermansia muciniphila
NZ_CP021420.1	579689	G-A	Akkermansia muciniphila
NZ_CP021420.1	580220	G-T	Akkermansia muciniphila
NZ_CP021420.1	580224	G-A	Akkermansia muciniphila
NZ_CP021420.1	580365	A-G	Akkermansia muciniphila
NZ_CP021420.1	580528	C-T	Akkermansia muciniphila
NZ_CP021420.1	580761	C-T	Akkermansia muciniphila
NZ_CP021420.1	581235	C-A	Akkermansia muciniphila
NZ_CP021420.1	581256	G-T	Akkermansia muciniphila
NZ_CP021420.1	581321	A-G	Akkermansia muciniphila
NZ_CP021420.1	581414	C-T	Akkermansia muciniphila
NZ_CP021420.1	581604	A-G	Akkermansia muciniphila
NZ_CP021420.1	581627	A-G	Akkermansia muciniphila
NZ_CP021420.1	582222	A-G	Akkermansia muciniphila
NZ_CP021420.1	582300	T-C	Akkermansia muciniphila
NZ_CP021420.1	582369	A-G	Akkermansia muciniphila
NZ_CP021420.1	582477	T-C	Akkermansia muciniphila
NZ_CP021420.1	582535	T-C	Akkermansia muciniphila
NZ_CP021420.1	582690	A-G	Akkermansia muciniphila
NZ_CP021420.1	583296	T-C	Akkermansia muciniphila
NZ_CP021420.1	583474	A-G	Akkermansia muciniphila
NZ_CP021420.1	583546	C-A	Akkermansia muciniphila
NZ_CP021420.1	585508	T-C	Akkermansia muciniphila
NZ_CP021420.1	585914	G-A	Akkermansia muciniphila
NZ_CP021420.1	585951	G-A	Akkermansia muciniphila
NZ_CP021420.1	586157	G-T	Akkermansia muciniphila
NZ_CP021420.1	587108	A-G	Akkermansia muciniphila
NZ_CP021420.1	587147	C-T	Akkermansia muciniphila
NZ_CP021420.1	587234	G-A	Akkermansia muciniphila
NZ_CP021420.1	587321	T-C	Akkermansia muciniphila
NZ_CP021420.1	590591	G-A	Akkermansia muciniphila
NZ_CP021420.1	590603	T-C	Akkermansia muciniphila
NZ_CP021420.1	591425	G-A	Akkermansia muciniphila
NZ_CP021420.1	591566	T-C	Akkermansia muciniphila
NZ_CP021420.1	591574	T-A	Akkermansia muciniphila
NZ_CP021420.1	592025	G-T	Akkermansia muciniphila
NZ_CP021420.1	592082	A-G	Akkermansia muciniphila
NZ_CP021420.1	592094	C-T	Akkermansia muciniphila
NZ_CP021420.1	592475	G-A	Akkermansia muciniphila
NZ_CP021420.1	592619	T-C	Akkermansia muciniphila
NZ_CP021420.1	592688	A-G	Akkermansia muciniphila
NZ_CP021420.1	592927	G-A	Akkermansia muciniphila
NZ_CP021420.1	593168	T-C	Akkermansia muciniphila
NZ_CP021420.1	593323	A-G	Akkermansia muciniphila
NZ_CP021420.1	593518	A-G	Akkermansia muciniphila
NZ_CP021420.1	593891	C-T	Akkermansia muciniphila
NZ_CP021420.1	593920	G-A	Akkermansia muciniphila
NZ_CP021420.1	594167	T-C	Akkermansia muciniphila
NZ_CP021420.1	594431	T-C	Akkermansia muciniphila
NZ_CP021420.1	594944	G-A	Akkermansia muciniphila
NZ_CP021420.1	595702	A-C	Akkermansia muciniphila
NZ_CP021420.1	595832	A-T	Akkermansia muciniphila
NZ_CP021420.1	596785	G-A	Akkermansia muciniphila
NZ_CP021420.1	596803	T-C	Akkermansia muciniphila
NZ_CP021420.1	596893	A-G	Akkermansia muciniphila
NZ_CP021420.1	596974	C-T	Akkermansia muciniphila
NZ_CP021420.1	597161	G-A	Akkermansia muciniphila
NZ_CP021420.1	597244	A-G	Akkermansia muciniphila
NZ_CP021420.1	597445	C-T	Akkermansia muciniphila
NZ_CP021420.1	597451	T-C	Akkermansia muciniphila
NZ_CP021420.1	597485	C-T	Akkermansia muciniphila
NZ_CP021420.1	597868	C-T	Akkermansia muciniphila
NZ_CP021420.1	598201	T-C	Akkermansia muciniphila
NZ_CP021420.1	598327	T-C	Akkermansia muciniphila
NZ_CP021420.1	598747	G-A	Akkermansia muciniphila
NZ_CP021420.1	598783	T-C	Akkermansia muciniphila
NZ_CP021420.1	598814	G-T	Akkermansia muciniphila
NZ_CP021420.1	599065	G-A	Akkermansia muciniphila
NZ_CP021420.1	599119	T-C	Akkermansia muciniphila
NZ_CP021420.1	599191	C-T	Akkermansia muciniphila
NZ_CP021420.1	599413	T-C	Akkermansia muciniphila
NZ_CP021420.1	599538	G-A	Akkermansia muciniphila
NZ_CP021420.1	599725	C-T	Akkermansia muciniphila
NZ_CP021420.1	599727	A-G	Akkermansia muciniphila
NZ_CP021420.1	599844	G-A	Akkermansia muciniphila
NZ_CP021420.1	599895	C-T	Akkermansia muciniphila
NZ_CP021420.1	600312	A-G	Akkermansia muciniphila
NZ_CP021420.1	600420	C-T	Akkermansia muciniphila
NZ_CP021420.1	600429	A-G	Akkermansia muciniphila
NZ_CP021420.1	600884	T-A	Akkermansia muciniphila
NZ_CP021420.1	632818	C-A	Akkermansia muciniphila
NZ_CP021420.1	632843	C-T	Akkermansia muciniphila
NZ_CP021420.1	633134	C-T	Akkermansia muciniphila
NZ_CP021420.1	633354	G-A	Akkermansia muciniphila
NZ_CP021420.1	634187	G-A	Akkermansia muciniphila
NZ_CP021420.1	634238	A-G	Akkermansia muciniphila
NZ_CP021420.1	634505	T-G	Akkermansia muciniphila
NZ_CP021420.1	634889	G-A	Akkermansia muciniphila
NZ_CP021420.1	634919	C-T	Akkermansia muciniphila
NZ_CP021420.1	635003	C-G	Akkermansia muciniphila
NZ_CP021420.1	635090	C-T	Akkermansia muciniphila
NZ_CP021420.1	635129	A-G	Akkermansia muciniphila
NZ_CP021420.1	635249	C-T	Akkermansia muciniphila
NZ_CP021420.1	635270	G-A	Akkermansia muciniphila
NZ_CP021420.1	636804	A-G	Akkermansia muciniphila
NZ_CP021420.1	636861	C-T	Akkermansia muciniphila
NZ_CP021420.1	637014	T-C	Akkermansia muciniphila
NZ_CP021420.1	637582	T-C	Akkermansia muciniphila
NZ_CP021420.1	638257	A-G	Akkermansia muciniphila
NZ_CP021420.1	638275	A-G	Akkermansia muciniphila
NZ_CP021420.1	638364	G-A	Akkermansia muciniphila
NZ_CP021420.1	638599	C-T	Akkermansia muciniphila
NZ_CP021420.1	638791	T-C	Akkermansia muciniphila
NZ_CP021420.1	639032	C-T	Akkermansia muciniphila
NZ_CP021420.1	639422	G-A	Akkermansia muciniphila
NZ_CP021420.1	639587	A-C	Akkermansia muciniphila
NZ_CP021420.1	639645	C-T	Akkermansia muciniphila
NZ_CP021420.1	639668	C-T	Akkermansia muciniphila
NZ_CP021420.1	639836	T-C	Akkermansia muciniphila
NZ_CP021420.1	639843	C-A	Akkermansia muciniphila
NZ_CP021420.1	639868	A-T	Akkermansia muciniphila
NZ_CP021420.1	639944	A-G	Akkermansia muciniphila
NZ_CP021420.1	640124	C-T	Akkermansia muciniphila
NZ_CP021420.1	640382	C-T	Akkermansia muciniphila
NZ_CP021420.1	640458	C-T	Akkermansia muciniphila
NZ_CP021420.1	640818	T-G	Akkermansia muciniphila
NZ_CP021420.1	641193	T-C	Akkermansia muciniphila
NZ_CP021420.1	641401	C-T	Akkermansia muciniphila
NZ_CP021420.1	641703	C-T	Akkermansia muciniphila
NZ_CP021420.1	642903	A-G	Akkermansia muciniphila
NZ_CP021420.1	642986	G-A	Akkermansia muciniphila
NZ_CP021420.1	643972	C-T	Akkermansia muciniphila
NZ_CP021420.1	644857	A-G	Akkermansia muciniphila
NZ_CP021420.1	644911	T-C	Akkermansia muciniphila
NZ_CP021420.1	645025	T-C	Akkermansia muciniphila
NZ_CP021420.1	645235	G-A	Akkermansia muciniphila
NZ_CP021420.1	645674	G-A	Akkermansia muciniphila
NZ_CP021420.1	645713	A-G	Akkermansia muciniphila
NZ_CP021420.1	645741	A-G	Akkermansia muciniphila
NZ_CP021420.1	646451	C-T	Akkermansia muciniphila
NZ_CP021420.1	646495	G-A	Akkermansia muciniphila
NZ_CP021420.1	646633	C-T	Akkermansia muciniphila
NZ_CP021420.1	647083	A-G	Akkermansia muciniphila
NZ_CP021420.1	647558	C-T	Akkermansia muciniphila
NZ_CP021420.1	647602	G-A	Akkermansia muciniphila
NZ_CP021420.1	647932	A-G	Akkermansia muciniphila
NZ_CP021420.1	648031	C-T	Akkermansia muciniphila
NZ_CP021420.1	648085	A-T	Akkermansia muciniphila
NZ_CP021420.1	648103	C-T	Akkermansia muciniphila
NZ_CP021420.1	648394	A-G	Akkermansia muciniphila
NZ_CP021420.1	649045	C-T	Akkermansia muciniphila
NZ_CP021420.1	649070	A-C	Akkermansia muciniphila
NZ_CP021420.1	649084	C-T	Akkermansia muciniphila
NZ_CP021420.1	651487	T-C	Akkermansia muciniphila
NZ_CP021420.1	651572	T-C	Akkermansia muciniphila
NZ_CP021420.1	651685	C-T	Akkermansia muciniphila
NZ_CP021420.1	651856	G-A	Akkermansia muciniphila
NZ_CP021420.1	651911	A-G	Akkermansia muciniphila
NZ_CP021420.1	651934	G-C	Akkermansia muciniphila
NZ_CP021420.1	652678	C-T	Akkermansia muciniphila
NZ_CP021420.1	652938	G-A	Akkermansia muciniphila
NZ_CP021420.1	653174	G-A	Akkermansia muciniphila
NZ_CP021420.1	653525	G-A	Akkermansia muciniphila
NZ_CP021420.1	654418	C-T	Akkermansia muciniphila
NZ_CP021420.1	655063	A-G	Akkermansia muciniphila
NZ_CP021420.1	655156	G-A	Akkermansia muciniphila
NZ_CP021420.1	655279	C-T	Akkermansia muciniphila
NZ_CP021420.1	655311	A-G	Akkermansia muciniphila
NZ_CP021420.1	656869	A-G	Akkermansia muciniphila
NZ_CP021420.1	656931	T-C	Akkermansia muciniphila
NZ_CP021420.1	657004	C-A	Akkermansia muciniphila
NZ_CP021420.1	657067	G-A	Akkermansia muciniphila
NZ_CP021420.1	657670	T-C	Akkermansia muciniphila
NZ_CP021420.1	657982	A-G	Akkermansia muciniphila
NZ_CP021420.1	658291	G-A	Akkermansia muciniphila
NZ_CP021420.1	660138	G-T	Akkermansia muciniphila
NZ_CP021420.1	660506	G-A	Akkermansia muciniphila
NZ_CP021420.1	660857	C-T	Akkermansia muciniphila
NZ_CP021420.1	660920	G-A	Akkermansia muciniphila
NZ_CP021420.1	661993	A-C	Akkermansia muciniphila
NZ_CP021420.1	662155	A-G	Akkermansia muciniphila
NZ_CP021420.1	662494	C-T	Akkermansia muciniphila
NZ_CP021420.1	662624	G-A	Akkermansia muciniphila
NZ_CP021420.1	663155	C-T	Akkermansia muciniphila
NZ_CP021420.1	663164	T-C	Akkermansia muciniphila
NZ_CP021420.1	663503	A-G	Akkermansia muciniphila
NZ_CP021420.1	663551	T-C	Akkermansia muciniphila
NZ_CP021420.1	663620	T-C	Akkermansia muciniphila
NZ_CP021420.1	664166	G-A	Akkermansia muciniphila
NZ_CP021420.1	664481	T-G	Akkermansia muciniphila
NZ_CP021420.1	664655	A-G	Akkermansia muciniphila
NZ_CP021420.1	664691	G-A	Akkermansia muciniphila
NZ_CP021420.1	664835	T-C	Akkermansia muciniphila
NZ_CP021420.1	664907	C-T	Akkermansia muciniphila
NZ_CP021420.1	665420	G-A	Akkermansia muciniphila
NZ_CP021420.1	665751	C-T	Akkermansia muciniphila
NZ_CP021420.1	665754	T-C	Akkermansia muciniphila
NZ_CP021420.1	665892	G-A	Akkermansia muciniphila
NZ_CP021420.1	666001	A-C	Akkermansia muciniphila
NZ_CP021420.1	666243	G-A	Akkermansia muciniphila
NZ_CP021420.1	666471	G-A	Akkermansia muciniphila
NZ_CP021420.1	666486	G-A	Akkermansia muciniphila
NZ_CP021420.1	666759	C-T	Akkermansia muciniphila
NZ_CP021420.1	667004	C-T	Akkermansia muciniphila
NZ_CP021420.1	667329	G-T	Akkermansia muciniphila
NZ_CP021420.1	667395	C-T	Akkermansia muciniphila
NZ_CP021420.1	667500	C-T	Akkermansia muciniphila
NZ_CP021420.1	667527	G-A	Akkermansia muciniphila
NZ_CP021420.1	667548	T-G	Akkermansia muciniphila
NZ_CP021420.1	667623	G-A	Akkermansia muciniphila
NZ_CP021420.1	667665	G-A	Akkermansia muciniphila
NZ_CP021420.1	667689	G-A	Akkermansia muciniphila
NZ_CP021420.1	667737	G-A	Akkermansia muciniphila
NZ_CP021420.1	668591	C-T	Akkermansia muciniphila
NZ_CP021420.1	669454	T-C	Akkermansia muciniphila
NZ_CP021420.1	669652	G-A	Akkermansia muciniphila
NZ_CP021420.1	670584	G-A	Akkermansia muciniphila
NZ_CP021420.1	670644	C-T	Akkermansia muciniphila
NZ_CP021420.1	670659	G-A	Akkermansia muciniphila
NZ_CP021420.1	671050	C-T	Akkermansia muciniphila
NZ_CP021420.1	671646	C-T	Akkermansia muciniphila
NZ_CP021420.1	671833	T-C	Akkermansia muciniphila
NZ_CP021420.1	671838	A-G	Akkermansia muciniphila
NZ_CP021420.1	671877	A-G	Akkermansia muciniphila
NZ_CP021420.1	672072	C-G	Akkermansia muciniphila
NZ_CP021420.1	672120	G-A	Akkermansia muciniphila
NZ_CP021420.1	672747	T-C	Akkermansia muciniphila
NZ_CP021420.1	673588	T-C	Akkermansia muciniphila
NZ_CP021420.1	673743	A-G	Akkermansia muciniphila
NZ_CP021420.1	674214	T-C	Akkermansia muciniphila
NZ_CP021420.1	674307	A-G	Akkermansia muciniphila
NZ_CP021420.1	674379	G-T	Akkermansia muciniphila
NZ_CP021420.1	674403	A-C	Akkermansia muciniphila
NZ_CP021420.1	674874	A-C	Akkermansia muciniphila
NZ_CP021420.1	674982	G-A	Akkermansia muciniphila
NZ_CP021420.1	675004	G-A	Akkermansia muciniphila
NZ_CP021420.1	675087	G-A	Akkermansia muciniphila
NZ_CP021420.1	679756	C-T	Akkermansia muciniphila
NZ_CP021420.1	679883	T-G	Akkermansia muciniphila
NZ_CP021420.1	679913	G-A	Akkermansia muciniphila
NZ_CP021420.1	679920	A-C	Akkermansia muciniphila
NZ_CP021420.1	681680	C-T	Akkermansia muciniphila
NZ_CP021420.1	682795	T-C	Akkermansia muciniphila
NZ_CP021420.1	682883	T-C	Akkermansia muciniphila
NZ_CP021420.1	683027	G-A	Akkermansia muciniphila
NZ_CP021420.1	683199	A-G	Akkermansia muciniphila
NZ_CP021420.1	683491	G-A	Akkermansia muciniphila
NZ_CP021420.1	684312	T-C	Akkermansia muciniphila
NZ_CP021420.1	684396	G-T	Akkermansia muciniphila
NZ_CP021420.1	684503	G-T	Akkermansia muciniphila
NZ_CP021420.1	684673	A-G	Akkermansia muciniphila
NZ_CP021420.1	685090	T-G	Akkermansia muciniphila
NZ_CP021420.1	685423	C-A	Akkermansia muciniphila
NZ_CP021420.1	685486	A-C	Akkermansia muciniphila
NZ_CP021420.1	686570	G-A	Akkermansia muciniphila
NZ_CP021420.1	686732	G-A	Akkermansia muciniphila
NZ_CP021420.1	686804	A-G	Akkermansia muciniphila
NZ_CP021420.1	688158	T-C	Akkermansia muciniphila
NZ_CP021420.1	688167	G-A	Akkermansia muciniphila
NZ_CP021420.1	688302	A-G	Akkermansia muciniphila
NZ_CP021420.1	688308	T-C	Akkermansia muciniphila
NZ_CP021420.1	688392	C-A	Akkermansia muciniphila
NZ_CP021420.1	688698	G-A	Akkermansia muciniphila
NZ_CP021420.1	688848	C-T	Akkermansia muciniphila
NZ_CP021420.1	689424	G-A	Akkermansia muciniphila
NZ_CP021420.1	689442	G-A	Akkermansia muciniphila
NZ_CP021420.1	689448	A-G	Akkermansia muciniphila
NZ_CP021420.1	689667	A-G	Akkermansia muciniphila
NZ_CP021420.1	689769	T-C	Akkermansia muciniphila
NZ_CP021420.1	689785	A-G	Akkermansia muciniphila
NZ_CP021420.1	690171	G-A	Akkermansia muciniphila
NZ_CP021420.1	690243	T-C	Akkermansia muciniphila
NZ_CP021420.1	690411	A-C	Akkermansia muciniphila
NZ_CP021420.1	690864	C-T	Akkermansia muciniphila
NZ_CP021420.1	690927	C-T	Akkermansia muciniphila
NZ_CP021420.1	691012	G-A	Akkermansia muciniphila
NZ_CP021420.1	691032	T-C	Akkermansia muciniphila
NZ_CP021420.1	691051	G-A	Akkermansia muciniphila
NZ_CP021420.1	691402	A-G	Akkermansia muciniphila
NZ_CP021420.1	691563	A-T	Akkermansia muciniphila
NZ_CP021420.1	691568	A-G	Akkermansia muciniphila
NZ_CP021420.1	691958	G-A	Akkermansia muciniphila
NZ_CP021420.1	692312	T-C	Akkermansia muciniphila
NZ_CP021420.1	692438	C-T	Akkermansia muciniphila
NZ_CP021420.1	692582	T-C	Akkermansia muciniphila
NZ_CP021420.1	692732	G-A	Akkermansia muciniphila
NZ_CP021420.1	693038	T-A	Akkermansia muciniphila
NZ_CP021420.1	693044	G-A	Akkermansia muciniphila
NZ_CP021420.1	693227	T-C	Akkermansia muciniphila
NZ_CP021420.1	693461	T-C	Akkermansia muciniphila
NZ_CP021420.1	693494	G-A	Akkermansia muciniphila
NZ_CP021420.1	693707	C-A	Akkermansia muciniphila
NZ_CP021420.1	693776	C-T	Akkermansia muciniphila
NZ_CP021420.1	694109	A-G	Akkermansia muciniphila
NZ_CP021420.1	694853	C-T	Akkermansia muciniphila
NZ_CP021420.1	695034	T-G	Akkermansia muciniphila
NZ_CP021420.1	695170	A-C	Akkermansia muciniphila
NZ_CP021420.1	696222	T-C	Akkermansia muciniphila
NZ_CP021420.1	697290	T-C	Akkermansia muciniphila
NZ_CP021420.1	697681	C-A	Akkermansia muciniphila
NZ_CP021420.1	697878	T-C	Akkermansia muciniphila
NZ_CP021420.1	697971	C-G	Akkermansia muciniphila
NZ_CP021420.1	698866	T-C	Akkermansia muciniphila
NZ_CP021420.1	699275	C-T	Akkermansia muciniphila
NZ_CP021420.1	700076	A-G	Akkermansia muciniphila
NZ_CP021420.1	701633	A-G	Akkermansia muciniphila
NZ_CP021420.1	702035	C-T	Akkermansia muciniphila
NZ_CP021420.1	702137	G-A	Akkermansia muciniphila
NZ_CP021420.1	702146	C-T	Akkermansia muciniphila
NZ_CP021420.1	702389	G-A	Akkermansia muciniphila
NZ_CP021420.1	702416	T-G	Akkermansia muciniphila
NZ_CP021420.1	702644	G-A	Akkermansia muciniphila
NZ_CP021420.1	702716	C-T	Akkermansia muciniphila
NZ_CP021420.1	702989	A-G	Akkermansia muciniphila
NZ_CP021420.1	703037	A-C	Akkermansia muciniphila
NZ_CP021420.1	703429	G-A	Akkermansia muciniphila
NZ_CP021420.1	704054	G-A	Akkermansia muciniphila
NZ_CP021420.1	704270	G-A	Akkermansia muciniphila
NZ_CP021420.1	704855	C-T	Akkermansia muciniphila
NZ_CP021420.1	704967	A-G	Akkermansia muciniphila
NZ_CP021420.1	705014	A-G	Akkermansia muciniphila
NZ_CP021420.1	705110	G-A	Akkermansia muciniphila
NZ_CP021420.1	705206	C-T	Akkermansia muciniphila
NZ_CP021420.1	705590	A-G	Akkermansia muciniphila
NZ_CP021420.1	706105	G-A	Akkermansia muciniphila
NZ_CP021420.1	706130	G-A	Akkermansia muciniphila
NZ_CP021420.1	706235	A-G	Akkermansia muciniphila
NZ_CP021420.1	706247	T-G	Akkermansia muciniphila
NZ_CP021420.1	706832	G-A	Akkermansia muciniphila
NZ_CP021420.1	706848	C-T	Akkermansia muciniphila
NZ_CP021420.1	707019	C-T	Akkermansia muciniphila
NZ_CP021420.1	707072	C-T	Akkermansia muciniphila
NZ_CP021420.1	707233	C-A	Akkermansia muciniphila
NZ_CP021420.1	707285	C-T	Akkermansia muciniphila
NZ_CP021420.1	707570	G-A	Akkermansia muciniphila
NZ_CP021420.1	707600	C-A	Akkermansia muciniphila
NZ_CP021420.1	707761	T-C	Akkermansia muciniphila
NZ_CP021420.1	707848	G-T	Akkermansia muciniphila
NZ_CP021420.1	707914	T-C	Akkermansia muciniphila
NZ_CP021420.1	708133	G-A	Akkermansia muciniphila
NZ_CP021420.1	708174	C-T	Akkermansia muciniphila
NZ_CP021420.1	708345	A-G	Akkermansia muciniphila
NZ_CP021420.1	708420	G-A	Akkermansia muciniphila
NZ_CP021420.1	708468	T-C	Akkermansia muciniphila
NZ_CP021420.1	709053	C-T	Akkermansia muciniphila
NZ_CP021420.1	709097	C-T	Akkermansia muciniphila
NZ_CP021420.1	709148	A-G	Akkermansia muciniphila
NZ_CP021420.1	709196	T-C	Akkermansia muciniphila
NZ_CP021420.1	709998	C-T	Akkermansia muciniphila
NZ_CP021420.1	710468	G-A	Akkermansia muciniphila
NZ_CP021420.1	710729	A-G	Akkermansia muciniphila
NZ_CP021420.1	711020	T-C	Akkermansia muciniphila
NZ_CP021420.1	711359	C-T	Akkermansia muciniphila
NZ_CP021420.1	712023	A-C	Akkermansia muciniphila
NZ_CP021420.1	712482	T-C	Akkermansia muciniphila
NZ_CP021420.1	712687	C-T	Akkermansia muciniphila
NZ_CP021420.1	712719	C-T	Akkermansia muciniphila
NZ_CP021420.1	713091	A-G	Akkermansia muciniphila
NZ_CP021420.1	713239	G-T	Akkermansia muciniphila
NZ_CP021420.1	713244	T-C	Akkermansia muciniphila
NZ_CP021420.1	713460	G-A	Akkermansia muciniphila
NZ_CP021420.1	713640	T-G	Akkermansia muciniphila
NZ_CP021420.1	713811	C-A	Akkermansia muciniphila
NZ_CP021420.1	714347	A-G	Akkermansia muciniphila
NZ_CP021420.1	714379	C-T	Akkermansia muciniphila
NZ_CP021420.1	715033	G-A	Akkermansia muciniphila
NZ_CP021420.1	716017	C-A	Akkermansia muciniphila
NZ_CP021420.1	716122	C-G	Akkermansia muciniphila
NZ_CP021420.1	716220	G-A	Akkermansia muciniphila
NZ_CP021420.1	716269	C-T	Akkermansia muciniphila
NZ_CP021420.1	716305	C-T	Akkermansia muciniphila
NZ_CP021420.1	716473	G-A	Akkermansia muciniphila
NZ_CP021420.1	716582	C-A	Akkermansia muciniphila
NZ_CP021420.1	716625	C-T	Akkermansia muciniphila
NZ_CP021420.1	716746	A-G	Akkermansia muciniphila
NZ_CP021420.1	716782	C-A	Akkermansia muciniphila
NZ_CP021420.1	716976	A-G	Akkermansia muciniphila
NZ_CP021420.1	717276	T-G	Akkermansia muciniphila
NZ_CP021420.1	717282	G-A	Akkermansia muciniphila
NZ_CP021420.1	717658	G-A	Akkermansia muciniphila
NZ_CP021420.1	717700	G-A	Akkermansia muciniphila
NZ_CP021420.1	718273	G-A	Akkermansia muciniphila
NZ_CP021420.1	718380	G-C	Akkermansia muciniphila
NZ_CP021420.1	718462	C-T	Akkermansia muciniphila
NZ_CP021420.1	718694	C-T	Akkermansia muciniphila
NZ_CP021420.1	718697	G-T	Akkermansia muciniphila
NZ_CP021420.1	718850	C-T	Akkermansia muciniphila
NZ_CP021420.1	718964	C-T	Akkermansia muciniphila
NZ_CP021420.1	719120	A-C	Akkermansia muciniphila
NZ_CP021420.1	719531	T-C	Akkermansia muciniphila
NZ_CP021420.1	720408	A-T	Akkermansia muciniphila
NZ_CP021420.1	720453	A-G	Akkermansia muciniphila
NZ_CP021420.1	720636	T-C	Akkermansia muciniphila
NZ_CP021420.1	720652	C-A	Akkermansia muciniphila
NZ_CP021420.1	720873	T-C	Akkermansia muciniphila
NZ_CP021420.1	720888	C-T	Akkermansia muciniphila
NZ_CP021420.1	720934	T-C	Akkermansia muciniphila
NZ_CP021420.1	721118	G-T	Akkermansia muciniphila
NZ_CP021420.1	722218	G-A	Akkermansia muciniphila
NZ_CP021420.1	722448	T-G	Akkermansia muciniphila
NZ_CP021420.1	722922	T-C	Akkermansia muciniphila
NZ_CP021420.1	723121	C-T	Akkermansia muciniphila
NZ_CP021420.1	723759	T-C	Akkermansia muciniphila
NZ_CP021420.1	723856	A-G	Akkermansia muciniphila
NZ_CP021420.1	724851	A-G	Akkermansia muciniphila
NZ_CP021420.1	724872	C-T	Akkermansia muciniphila
NZ_CP021420.1	724890	A-G	Akkermansia muciniphila
NZ_CP021420.1	725008	A-C	Akkermansia muciniphila
NZ_CP021420.1	725197	A-G	Akkermansia muciniphila
NZ_CP021420.1	725229	C-A	Akkermansia muciniphila
NZ_CP021420.1	725585	G-A	Akkermansia muciniphila
NZ_CP021420.1	725607	G-T	Akkermansia muciniphila
NZ_CP021420.1	725608	T-C	Akkermansia muciniphila
NZ_CP021420.1	725686	T-C	Akkermansia muciniphila
NZ_CP021420.1	725738	T-C	Akkermansia muciniphila
NZ_CP021420.1	725740	C-T	Akkermansia muciniphila
NZ_CP021420.1	725895	G-A	Akkermansia muciniphila
NZ_CP021420.1	725925	T-C	Akkermansia muciniphila
NZ_CP021420.1	726405	C-T	Akkermansia muciniphila
NZ_CP021420.1	726621	G-A	Akkermansia muciniphila
NZ_CP021420.1	726646	T-C	Akkermansia muciniphila
NZ_CP021420.1	727353	T-C	Akkermansia muciniphila
NZ_CP021420.1	727362	G-A	Akkermansia muciniphila
NZ_CP021420.1	727494	C-T	Akkermansia muciniphila
NZ_CP021420.1	727524	G-A	Akkermansia muciniphila
NZ_CP021420.1	727743	A-G	Akkermansia muciniphila
NZ_CP021420.1	728175	G-T	Akkermansia muciniphila
NZ_CP021420.1	728370	T-C	Akkermansia muciniphila
NZ_CP021420.1	729254	G-A	Akkermansia muciniphila
NZ_CP021420.1	729312	T-C	Akkermansia muciniphila
NZ_CP021420.1	729356	A-G	Akkermansia muciniphila
NZ_CP021420.1	729726	T-C	Akkermansia muciniphila
NZ_CP021420.1	729904	C-T	Akkermansia muciniphila
NZ_CP021420.1	729958	G-C	Akkermansia muciniphila
NZ_CP021420.1	730281	A-G	Akkermansia muciniphila
NZ_CP021420.1	730599	A-G	Akkermansia muciniphila
NZ_CP021420.1	730908	G-A	Akkermansia muciniphila
NZ_CP021420.1	731034	A-G	Akkermansia muciniphila
NZ_CP021420.1	731150	G-A	Akkermansia muciniphila
NZ_CP021420.1	731587	G-A	Akkermansia muciniphila
NZ_CP021420.1	731711	A-C	Akkermansia muciniphila
NZ_CP021420.1	731864	C-T	Akkermansia muciniphila
NZ_CP021420.1	732591	G-A	Akkermansia muciniphila
NZ_CP021420.1	732890	G-A	Akkermansia muciniphila
NZ_CP021420.1	733483	C-T	Akkermansia muciniphila
NZ_CP021420.1	733646	T-C	Akkermansia muciniphila
NZ_CP021420.1	734038	C-T	Akkermansia muciniphila
NZ_CP021420.1	734041	A-G	Akkermansia muciniphila
NZ_CP021420.1	734223	C-T	Akkermansia muciniphila
NZ_CP021420.1	734235	A-G	Akkermansia muciniphila
NZ_CP021420.1	734430	G-A	Akkermansia muciniphila
NZ_CP021420.1	734727	A-G	Akkermansia muciniphila
NZ_CP021420.1	734841	G-A	Akkermansia muciniphila
NZ_CP021420.1	734959	T-C	Akkermansia muciniphila
NZ_CP021420.1	735096	C-T	Akkermansia muciniphila
NZ_CP021420.1	735693	A-G	Akkermansia muciniphila
NZ_CP021420.1	735792	C-T	Akkermansia muciniphila
NZ_CP021420.1	735918	T-C	Akkermansia muciniphila
NZ_CP021420.1	736534	C-T	Akkermansia muciniphila
NZ_CP021420.1	736620	T-C	Akkermansia muciniphila
NZ_CP021420.1	736623	T-C	Akkermansia muciniphila
NZ_CP021420.1	736717	C-T	Akkermansia muciniphila
NZ_CP021420.1	737269	C-T	Akkermansia muciniphila
NZ_CP021420.1	737348	T-C	Akkermansia muciniphila
NZ_CP021420.1	737353	C-T	Akkermansia muciniphila
NZ_CP021420.1	737407	G-A	Akkermansia muciniphila
NZ_CP021420.1	737584	T-C	Akkermansia muciniphila
NZ_CP021420.1	737635	T-C	Akkermansia muciniphila
NZ_CP021420.1	738571	T-C	Akkermansia muciniphila
NZ_CP021420.1	738790	G-A	Akkermansia muciniphila
NZ_CP021420.1	738869	A-C	Akkermansia muciniphila
NZ_CP021420.1	739012	A-C	Akkermansia muciniphila
NZ_CP021420.1	739296	G-A	Akkermansia muciniphila
NZ_CP021420.1	739471	T-C	Akkermansia muciniphila
NZ_CP021420.1	739504	G-A	Akkermansia muciniphila
NZ_CP021420.1	739543	T-C	Akkermansia muciniphila
NZ_CP021420.1	739578	C-T	Akkermansia muciniphila
NZ_CP021420.1	739657	A-C	Akkermansia muciniphila
NZ_CP021420.1	739744	A-T	Akkermansia muciniphila
NZ_CP021420.1	739780	T-C	Akkermansia muciniphila
NZ_CP021420.1	739785	T-C	Akkermansia muciniphila
NZ_CP021420.1	740050	C-T	Akkermansia muciniphila
NZ_CP021420.1	740152	A-G	Akkermansia muciniphila
NZ_CP021420.1	740290	C-T	Akkermansia muciniphila
NZ_CP021420.1	740332	A-G	Akkermansia muciniphila
NZ_CP021420.1	740482	C-T	Akkermansia muciniphila
NZ_CP021420.1	740496	G-A	Akkermansia muciniphila
NZ_CP021420.1	740536	T-C	Akkermansia muciniphila
NZ_CP021420.1	741042	A-C	Akkermansia muciniphila
NZ_CP021420.1	741080	A-C	Akkermansia muciniphila
NZ_CP021420.1	741153	T-C	Akkermansia muciniphila
NZ_CP021420.1	741322	C-T	Akkermansia muciniphila
NZ_CP021420.1	741758	C-T	Akkermansia muciniphila
NZ_CP021420.1	741832	C-T	Akkermansia muciniphila
NZ_CP021420.1	742547	T-C	Akkermansia muciniphila
NZ_CP021420.1	742964	C-A	Akkermansia muciniphila
NZ_CP021420.1	744788	A-G	Akkermansia muciniphila
NZ_CP021420.1	746016	T-C	Akkermansia muciniphila
NZ_CP021420.1	746304	C-T	Akkermansia muciniphila
NZ_CP021420.1	747175	T-G	Akkermansia muciniphila
NZ_CP021420.1	748368	C-T	Akkermansia muciniphila
NZ_CP021420.1	748374	A-G	Akkermansia muciniphila
NZ_CP021420.1	748518	C-A	Akkermansia muciniphila
NZ_CP021420.1	748683	T-C	Akkermansia muciniphila
NZ_CP021420.1	748746	G-A	Akkermansia muciniphila
NZ_CP021420.1	748911	T-C	Akkermansia muciniphila
NZ_CP021420.1	749660	C-T	Akkermansia muciniphila
NZ_CP021420.1	749685	A-C	Akkermansia muciniphila
NZ_CP021420.1	749808	A-G	Akkermansia muciniphila
NZ_CP021420.1	749925	C-G	Akkermansia muciniphila
NZ_CP021420.1	750043	A-G	Akkermansia muciniphila
NZ_CP021420.1	750107	A-C	Akkermansia muciniphila
NZ_CP021420.1	750135	C-T	Akkermansia muciniphila
NZ_CP021420.1	750143	C-A	Akkermansia muciniphila
NZ_CP021420.1	750253	G-A	Akkermansia muciniphila
NZ_CP021420.1	750318	G-A	Akkermansia muciniphila
NZ_CP021420.1	750359	T-C	Akkermansia muciniphila
NZ_CP021420.1	750395	C-G	Akkermansia muciniphila
NZ_CP021420.1	750548	A-G	Akkermansia muciniphila
NZ_CP021420.1	750916	T-C	Akkermansia muciniphila
NZ_CP021420.1	751292	A-G	Akkermansia muciniphila
NZ_CP021420.1	751386	A-G	Akkermansia muciniphila
NZ_CP021420.1	751615	A-G	Akkermansia muciniphila
NZ_CP021420.1	751618	C-T	Akkermansia muciniphila
NZ_CP021420.1	751837	G-A	Akkermansia muciniphila
NZ_CP021420.1	751841	A-G	Akkermansia muciniphila
NZ_CP021420.1	751863	C-T	Akkermansia muciniphila
NZ_CP021420.1	751895	T-C	Akkermansia muciniphila
NZ_CP021420.1	751991	C-T	Akkermansia muciniphila
NZ_CP021420.1	751992	C-T	Akkermansia muciniphila
NZ_CP021420.1	752012	T-C	Akkermansia muciniphila
NZ_CP021420.1	752569	C-T	Akkermansia muciniphila
NZ_CP021420.1	752834	C-T	Akkermansia muciniphila
NZ_CP021420.1	753740	A-G	Akkermansia muciniphila
NZ_CP021420.1	753786	A-G	Akkermansia muciniphila
NZ_CP021420.1	754364	C-T	Akkermansia muciniphila
NZ_CP021420.1	754429	T-C	Akkermansia muciniphila
NZ_CP021420.1	754567	C-A	Akkermansia muciniphila
NZ_CP021420.1	754753	A-C	Akkermansia muciniphila
NZ_CP021420.1	754846	T-C	Akkermansia muciniphila
NZ_CP021420.1	755068	A-C	Akkermansia muciniphila
NZ_CP021420.1	755694	G-A	Akkermansia muciniphila
NZ_CP021420.1	756024	C-T	Akkermansia muciniphila
NZ_CP021420.1	756043	T-C	Akkermansia muciniphila
NZ_CP021420.1	756158	A-G	Akkermansia muciniphila
NZ_CP021420.1	756479	C-G	Akkermansia muciniphila
NZ_CP021420.1	756685	A-G	Akkermansia muciniphila
NZ_CP021420.1	757658	A-T	Akkermansia muciniphila
NZ_CP021420.1	758081	A-G	Akkermansia muciniphila
NZ_CP021420.1	758110	T-C	Akkermansia muciniphila
NZ_CP021420.1	758640	A-G	Akkermansia muciniphila
NZ_CP021420.1	758759	T-C	Akkermansia muciniphila
NZ_CP021420.1	759252	G-A	Akkermansia muciniphila
NZ_CP021420.1	759262	A-G	Akkermansia muciniphila
NZ_CP021420.1	759697	G-A	Akkermansia muciniphila
NZ_CP021420.1	760059	A-G	Akkermansia muciniphila
NZ_CP021420.1	760107	G-A	Akkermansia muciniphila
NZ_CP021420.1	760357	T-C	Akkermansia muciniphila
NZ_CP021420.1	760890	C-G	Akkermansia muciniphila
NZ_CP021420.1	760944	A-G	Akkermansia muciniphila
NZ_CP021420.1	761014	T-C	Akkermansia muciniphila
NZ_CP021420.1	761251	G-A	Akkermansia muciniphila
NZ_CP021420.1	761321	T-C	Akkermansia muciniphila
NZ_CP021420.1	761381	A-G	Akkermansia muciniphila
NZ_CP021420.1	761442	T-C	Akkermansia muciniphila
NZ_CP021420.1	761449	A-C	Akkermansia muciniphila
NZ_CP021420.1	761766	T-C	Akkermansia muciniphila
NZ_CP021420.1	761800	G-C	Akkermansia muciniphila
NZ_CP021420.1	761837	T-G	Akkermansia muciniphila
NZ_CP021420.1	761946	C-A	Akkermansia muciniphila
NZ_CP021420.1	762076	C-T	Akkermansia muciniphila
NZ_CP021420.1	762373	A-G	Akkermansia muciniphila
NZ_CP021420.1	762476	A-G	Akkermansia muciniphila
NZ_CP021420.1	762536	A-G	Akkermansia muciniphila
NZ_CP021420.1	762734	T-C	Akkermansia muciniphila
NZ_CP021420.1	762746	C-T	Akkermansia muciniphila
NZ_CP021420.1	762786	C-T	Akkermansia muciniphila
NZ_CP021420.1	763022	T-C	Akkermansia muciniphila
NZ_CP021420.1	763049	G-A	Akkermansia muciniphila
NZ_CP021420.1	763265	A-G	Akkermansia muciniphila
NZ_CP021420.1	763419	A-T	Akkermansia muciniphila
NZ_CP021420.1	763551	C-T	Akkermansia muciniphila
NZ_CP021420.1	763578	C-T	Akkermansia muciniphila
NZ_CP021420.1	763941	G-A	Akkermansia muciniphila
NZ_CP021420.1	764500	G-A	Akkermansia muciniphila
NZ_CP021420.1	765295	G-C	Akkermansia muciniphila
NZ_CP021420.1	765613	T-C	Akkermansia muciniphila
NZ_CP021420.1	765722	G-A	Akkermansia muciniphila
NZ_CP021420.1	766117	G-A	Akkermansia muciniphila
NZ_CP021420.1	766231	C-T	Akkermansia muciniphila
NZ_CP021420.1	766429	T-C	Akkermansia muciniphila
NZ_CP021420.1	767063	C-T	Akkermansia muciniphila
NZ_CP021420.1	767694	A-G	Akkermansia muciniphila
NZ_CP021420.1	767893	T-C	Akkermansia muciniphila
NZ_CP021420.1	768066	A-G	Akkermansia muciniphila
NZ_CP021420.1	768360	G-A	Akkermansia muciniphila
NZ_CP021420.1	768834	G-A	Akkermansia muciniphila
NZ_CP021420.1	769111	C-T	Akkermansia muciniphila
NZ_CP021420.1	769609	C-T	Akkermansia muciniphila
NZ_CP021420.1	769859	C-T	Akkermansia muciniphila
NZ_CP021420.1	770035	G-A	Akkermansia muciniphila
NZ_CP021420.1	770053	C-T	Akkermansia muciniphila
NZ_CP021420.1	770362	C-T	Akkermansia muciniphila
NZ_CP021420.1	770377	G-A	Akkermansia muciniphila
NZ_CP021420.1	771205	A-G	Akkermansia muciniphila
NZ_CP021420.1	771646	A-G	Akkermansia muciniphila
NZ_CP021420.1	771985	A-G	Akkermansia muciniphila
NZ_CP021420.1	772117	T-C	Akkermansia muciniphila
NZ_CP021420.1	772570	G-A	Akkermansia muciniphila
NZ_CP021420.1	772579	T-C	Akkermansia muciniphila
NZ_CP021420.1	773584	T-C	Akkermansia muciniphila
NZ_CP021420.1	773694	C-T	Akkermansia muciniphila
NZ_CP021420.1	774126	G-A	Akkermansia muciniphila
NZ_CP021420.1	774390	G-T	Akkermansia muciniphila
NZ_CP021420.1	774488	G-A	Akkermansia muciniphila
NZ_CP021420.1	774635	C-T	Akkermansia muciniphila
NZ_CP021420.1	774638	C-T	Akkermansia muciniphila
NZ_CP021420.1	774869	G-A	Akkermansia muciniphila
NZ_CP021420.1	774945	T-C	Akkermansia muciniphila
NZ_CP021420.1	775004	G-A	Akkermansia muciniphila
NZ_CP021420.1	775171	A-G	Akkermansia muciniphila
NZ_CP021420.1	775484	G-A	Akkermansia muciniphila
NZ_CP021420.1	775636	A-G	Akkermansia muciniphila
NZ_CP021420.1	775661	G-A	Akkermansia muciniphila
NZ_CP021420.1	776174	C-T	Akkermansia muciniphila
NZ_CP021420.1	776645	G-A	Akkermansia muciniphila
NZ_CP021420.1	776739	C-A	Akkermansia muciniphila
NZ_CP021420.1	776775	G-T	Akkermansia muciniphila
NZ_CP021420.1	776811	T-C	Akkermansia muciniphila
NZ_CP021420.1	777180	A-G	Akkermansia muciniphila
NZ_CP021420.1	777341	G-A	Akkermansia muciniphila
NZ_CP021420.1	777512	G-A	Akkermansia muciniphila
NZ_CP021420.1	777566	G-A	Akkermansia muciniphila
NZ_CP021420.1	777631	G-A	Akkermansia muciniphila
NZ_CP021420.1	777722	G-A	Akkermansia muciniphila
NZ_CP021420.1	778223	A-G	Akkermansia muciniphila
NZ_CP021420.1	778750	C-T	Akkermansia muciniphila
NZ_CP021420.1	779066	G-A	Akkermansia muciniphila
NZ_CP021420.1	779130	T-G	Akkermansia muciniphila
NZ_CP021420.1	779203	T-C	Akkermansia muciniphila
NZ_CP021420.1	779365	A-C	Akkermansia muciniphila
NZ_CP021420.1	779523	C-A	Akkermansia muciniphila
NZ_CP021420.1	779665	G-A	Akkermansia muciniphila
NZ_CP021420.1	780480	G-A	Akkermansia muciniphila
NZ_CP021420.1	780891	G-A	Akkermansia muciniphila
NZ_CP021420.1	781281	G-A	Akkermansia muciniphila
NZ_CP021420.1	781314	G-A	Akkermansia muciniphila
NZ_CP021420.1	781333	C-T	Akkermansia muciniphila
NZ_CP021420.1	781407	C-T	Akkermansia muciniphila
NZ_CP021420.1	782320	G-A	Akkermansia muciniphila
NZ_CP021420.1	782503	A-G	Akkermansia muciniphila
NZ_CP021420.1	782549	C-T	Akkermansia muciniphila
NZ_CP021420.1	782650	T-C	Akkermansia muciniphila
NZ_CP021420.1	782731	T-C	Akkermansia muciniphila
NZ_CP021420.1	782977	T-G	Akkermansia muciniphila
NZ_CP021420.1	783001	G-A	Akkermansia muciniphila
NZ_CP021420.1	783444	C-T	Akkermansia muciniphila
NZ_CP021420.1	783531	G-A	Akkermansia muciniphila
NZ_CP021420.1	783786	G-A	Akkermansia muciniphila
NZ_CP021420.1	784047	G-A	Akkermansia muciniphila
NZ_CP021420.1	785252	T-C	Akkermansia muciniphila
NZ_CP021420.1	785429	T-C	Akkermansia muciniphila
NZ_CP021420.1	785639	G-A	Akkermansia muciniphila
NZ_CP021420.1	785750	C-T	Akkermansia muciniphila
NZ_CP021420.1	785990	T-C	Akkermansia muciniphila
NZ_CP021420.1	786206	G-A	Akkermansia muciniphila
NZ_CP021420.1	786288	T-C	Akkermansia muciniphila
NZ_CP021420.1	786451	C-G	Akkermansia muciniphila
NZ_CP021420.1	786495	C-T	Akkermansia muciniphila
NZ_CP021420.1	787040	G-A	Akkermansia muciniphila
NZ_CP021420.1	787161	T-C	Akkermansia muciniphila
NZ_CP021420.1	787215	T-G	Akkermansia muciniphila
NZ_CP021420.1	787521	G-T	Akkermansia muciniphila
NZ_CP021420.1	788722	T-C	Akkermansia muciniphila
NZ_CP021420.1	788758	C-T	Akkermansia muciniphila
NZ_CP021420.1	789129	C-T	Akkermansia muciniphila
NZ_CP021420.1	789179	G-A	Akkermansia muciniphila
NZ_CP021420.1	789565	G-A	Akkermansia muciniphila
NZ_CP021420.1	789604	G-A	Akkermansia muciniphila
NZ_CP021420.1	790428	C-T	Akkermansia muciniphila
NZ_CP021420.1	790845	G-A	Akkermansia muciniphila
NZ_CP021420.1	791146	G-A	Akkermansia muciniphila
NZ_CP021420.1	791192	C-T	Akkermansia muciniphila
NZ_CP021420.1	792853	G-T	Akkermansia muciniphila
NZ_CP021420.1	792906	G-A	Akkermansia muciniphila
NZ_CP021420.1	793222	G-A	Akkermansia muciniphila
NZ_CP021420.1	794546	C-T	Akkermansia muciniphila
NZ_CP021420.1	794852	C-A	Akkermansia muciniphila
NZ_CP021420.1	794948	A-C	Akkermansia muciniphila
NZ_CP021420.1	795089	C-T	Akkermansia muciniphila
NZ_CP021420.1	795869	G-T	Akkermansia muciniphila
NZ_CP021420.1	796978	G-A	Akkermansia muciniphila
NZ_CP021420.1	797035	T-C	Akkermansia muciniphila
NZ_CP021420.1	797828	T-C	Akkermansia muciniphila
NZ_CP021420.1	798039	C-T	Akkermansia muciniphila
NZ_CP021420.1	798072	A-C	Akkermansia muciniphila
NZ_CP021420.1	798202	G-T	Akkermansia muciniphila
NZ_CP021420.1	798715	G-A	Akkermansia muciniphila
NZ_CP021420.1	798740	C-T	Akkermansia muciniphila
NZ_CP021420.1	799219	C-A	Akkermansia muciniphila
NZ_CP021420.1	799950	A-G	Akkermansia muciniphila
NZ_CP021420.1	800215	G-A	Akkermansia muciniphila
NZ_CP021420.1	800246	T-C	Akkermansia muciniphila
NZ_CP021420.1	800348	T-C	Akkermansia muciniphila
NZ_CP021420.1	800589	G-A	Akkermansia muciniphila
NZ_CP021420.1	801436	A-G	Akkermansia muciniphila
NZ_CP021420.1	805789	G-A	Akkermansia muciniphila
NZ_CP021420.1	806116	G-A	Akkermansia muciniphila
NZ_CP021420.1	806218	A-G	Akkermansia muciniphila
NZ_CP021420.1	806289	C-T	Akkermansia muciniphila
NZ_CP021420.1	807037	G-A	Akkermansia muciniphila
NZ_CP021420.1	807492	G-A	Akkermansia muciniphila
NZ_CP021420.1	807526	C-T	Akkermansia muciniphila
NZ_CP021420.1	807646	A-G	Akkermansia muciniphila
NZ_CP021420.1	807702	C-T	Akkermansia muciniphila
NZ_CP021420.1	807866	C-T	Akkermansia muciniphila
NZ_CP021420.1	808249	A-G	Akkermansia muciniphila
NZ_CP021420.1	808276	G-A	Akkermansia muciniphila
NZ_CP021420.1	808648	A-G	Akkermansia muciniphila
NZ_CP021420.1	809523	C-A	Akkermansia muciniphila
NZ_CP021420.1	809631	C-T	Akkermansia muciniphila
NZ_CP021420.1	809633	T-C	Akkermansia muciniphila
NZ_CP021420.1	809661	A-C	Akkermansia muciniphila
NZ_CP021420.1	809811	T-C	Akkermansia muciniphila
NZ_CP021420.1	810111	T-C	Akkermansia muciniphila
NZ_CP021420.1	810351	C-T	Akkermansia muciniphila
NZ_CP021420.1	810794	A-G	Akkermansia muciniphila
NZ_CP021420.1	810805	A-G	Akkermansia muciniphila
NZ_CP021420.1	810929	A-T	Akkermansia muciniphila
NZ_CP021420.1	810947	G-A	Akkermansia muciniphila
NZ_CP021420.1	811051	G-T	Akkermansia muciniphila
NZ_CP021420.1	811177	A-G	Akkermansia muciniphila
NZ_CP021420.1	811400	C-T	Akkermansia muciniphila
NZ_CP021420.1	811836	T-C	Akkermansia muciniphila
NZ_CP021420.1	812089	C-A	Akkermansia muciniphila
NZ_CP021420.1	812128	T-C	Akkermansia muciniphila
NZ_CP021420.1	812185	A-C	Akkermansia muciniphila
NZ_CP021420.1	812281	G-A	Akkermansia muciniphila
NZ_CP021420.1	812446	C-G	Akkermansia muciniphila
NZ_CP021420.1	812557	C-G	Akkermansia muciniphila
NZ_CP021420.1	812617	G-A	Akkermansia muciniphila
NZ_CP021420.1	812647	G-A	Akkermansia muciniphila
NZ_CP021420.1	812767	C-T	Akkermansia muciniphila
NZ_CP021420.1	812794	C-T	Akkermansia muciniphila
NZ_CP021420.1	812892	T-C	Akkermansia muciniphila
NZ_CP021420.1	813049	C-T	Akkermansia muciniphila
NZ_CP021420.1	813373	A-G	Akkermansia muciniphila
NZ_CP021420.1	813403	A-G	Akkermansia muciniphila
NZ_CP021420.1	813995	G-A	Akkermansia muciniphila
NZ_CP021420.1	814277	C-T	Akkermansia muciniphila
NZ_CP021420.1	814574	G-A	Akkermansia muciniphila
NZ_CP021420.1	814667	C-T	Akkermansia muciniphila
NZ_CP021420.1	815471	C-T	Akkermansia muciniphila
NZ_CP021420.1	815606	C-T	Akkermansia muciniphila
NZ_CP021420.1	815999	T-C	Akkermansia muciniphila
NZ_CP021420.1	816104	C-A	Akkermansia muciniphila
NZ_CP021420.1	816344	C-A	Akkermansia muciniphila
NZ_CP021420.1	816553	C-T	Akkermansia muciniphila
NZ_CP021420.1	816562	A-G	Akkermansia muciniphila
NZ_CP021420.1	816778	A-G	Akkermansia muciniphila
NZ_CP021420.1	816790	A-C	Akkermansia muciniphila
NZ_CP021420.1	817060	T-C	Akkermansia muciniphila
NZ_CP021420.1	817290	C-T	Akkermansia muciniphila
NZ_CP021420.1	818580	T-C	Akkermansia muciniphila
NZ_CP021420.1	819059	T-G	Akkermansia muciniphila
NZ_CP021420.1	819115	C-T	Akkermansia muciniphila
NZ_CP021420.1	819306	G-A	Akkermansia muciniphila
NZ_CP021420.1	819307	G-A	Akkermansia muciniphila
NZ_CP021420.1	819414	A-G	Akkermansia muciniphila
NZ_CP021420.1	819814	G-A	Akkermansia muciniphila
NZ_CP021420.1	819876	T-C	Akkermansia muciniphila
NZ_CP021420.1	819877	G-A	Akkermansia muciniphila
NZ_CP021420.1	820239	G-A	Akkermansia muciniphila
NZ_CP021420.1	820309	A-G	Akkermansia muciniphila
NZ_CP021420.1	820407	C-T	Akkermansia muciniphila
NZ_CP021420.1	820459	C-A	Akkermansia muciniphila
NZ_CP021420.1	820507	A-C	Akkermansia muciniphila
NZ_CP021420.1	820545	G-A	Akkermansia muciniphila
NZ_CP021420.1	820854	A-G	Akkermansia muciniphila
NZ_CP021420.1	821139	C-G	Akkermansia muciniphila
NZ_CP021420.1	821322	C-T	Akkermansia muciniphila
NZ_CP021420.1	821336	G-A	Akkermansia muciniphila
NZ_CP021420.1	821515	C-T	Akkermansia muciniphila
NZ_CP021420.1	821653	G-A	Akkermansia muciniphila
NZ_CP021420.1	821689	C-T	Akkermansia muciniphila
NZ_CP021420.1	821734	C-T	Akkermansia muciniphila
NZ_CP021420.1	822028	C-T	Akkermansia muciniphila
NZ_CP021420.1	822319	G-A	Akkermansia muciniphila
NZ_CP021420.1	822331	G-A	Akkermansia muciniphila
NZ_CP021420.1	822538	G-T	Akkermansia muciniphila
NZ_CP021420.1	822677	G-A	Akkermansia muciniphila
NZ_CP021420.1	823025	C-T	Akkermansia muciniphila
NZ_CP021420.1	823046	A-G	Akkermansia muciniphila
NZ_CP021420.1	823202	G-A	Akkermansia muciniphila
NZ_CP021420.1	823259	A-G	Akkermansia muciniphila
NZ_CP021420.1	823479	A-G	Akkermansia muciniphila
NZ_CP021420.1	823700	C-T	Akkermansia muciniphila
NZ_CP021420.1	824139	A-G	Akkermansia muciniphila
NZ_CP021420.1	824226	C-A	Akkermansia muciniphila
NZ_CP021420.1	824258	A-G	Akkermansia muciniphila
NZ_CP021420.1	824862	C-A	Akkermansia muciniphila
NZ_CP021420.1	824998	G-A	Akkermansia muciniphila
NZ_CP021420.1	825048	C-T	Akkermansia muciniphila
NZ_CP021420.1	825240	T-C	Akkermansia muciniphila
NZ_CP021420.1	826175	A-C	Akkermansia muciniphila
NZ_CP021420.1	826238	A-C	Akkermansia muciniphila
NZ_CP021420.1	826293	T-C	Akkermansia muciniphila
NZ_CP021420.1	827037	G-A	Akkermansia muciniphila
NZ_CP021420.1	827091	A-G	Akkermansia muciniphila
NZ_CP021420.1	827254	G-A	Akkermansia muciniphila
NZ_CP021420.1	827410	G-A	Akkermansia muciniphila
NZ_CP021420.1	827546	G-A	Akkermansia muciniphila
NZ_CP021420.1	827600	T-G	Akkermansia muciniphila
NZ_CP021420.1	828092	G-A	Akkermansia muciniphila
NZ_CP021420.1	828683	A-G	Akkermansia muciniphila
NZ_CP021420.1	829325	G-A	Akkermansia muciniphila
NZ_CP021420.1	829832	T-C	Akkermansia muciniphila
NZ_CP021420.1	829964	T-C	Akkermansia muciniphila
NZ_CP021420.1	829977	C-T	Akkermansia muciniphila
NZ_CP021420.1	830214	G-C	Akkermansia muciniphila
NZ_CP021420.1	830346	A-C	Akkermansia muciniphila
NZ_CP021420.1	830390	C-T	Akkermansia muciniphila
NZ_CP021420.1	830457	G-C	Akkermansia muciniphila
NZ_CP021420.1	832052	G-A	Akkermansia muciniphila
NZ_CP021420.1	832097	G-A	Akkermansia muciniphila
NZ_CP021420.1	832103	C-A	Akkermansia muciniphila
NZ_CP021420.1	832490	T-G	Akkermansia muciniphila
NZ_CP021420.1	832610	C-A	Akkermansia muciniphila
NZ_CP021420.1	832693	A-G	Akkermansia muciniphila
NZ_CP021420.1	832699	T-A	Akkermansia muciniphila
NZ_CP021420.1	833021	T-G	Akkermansia muciniphila
NZ_CP021420.1	833028	C-A	Akkermansia muciniphila
NZ_CP021420.1	833961	C-T	Akkermansia muciniphila
NZ_CP021420.1	834356	G-A	Akkermansia muciniphila
NZ_CP021420.1	834435	A-G	Akkermansia muciniphila
NZ_CP021420.1	834577	A-G	Akkermansia muciniphila
NZ_CP021420.1	834744	T-C	Akkermansia muciniphila
NZ_CP021420.1	835448	C-T	Akkermansia muciniphila
NZ_CP021420.1	835721	C-T	Akkermansia muciniphila
NZ_CP021420.1	835769	A-T	Akkermansia muciniphila
NZ_CP021420.1	835973	T-C	Akkermansia muciniphila
NZ_CP021420.1	836186	C-T	Akkermansia muciniphila
NZ_CP021420.1	836787	T-C	Akkermansia muciniphila
NZ_CP021420.1	837066	T-C	Akkermansia muciniphila
NZ_CP021420.1	837079	T-A	Akkermansia muciniphila
NZ_CP021420.1	837165	A-G	Akkermansia muciniphila
NZ_CP021420.1	837370	T-C	Akkermansia muciniphila
NZ_CP021420.1	837530	G-A	Akkermansia muciniphila
NZ_CP021420.1	837594	T-G	Akkermansia muciniphila
NZ_CP021420.1	837852	C-T	Akkermansia muciniphila
NZ_CP021420.1	838001	T-C	Akkermansia muciniphila
NZ_CP021420.1	838170	A-G	Akkermansia muciniphila
NZ_CP021420.1	838362	T-C	Akkermansia muciniphila
NZ_CP021420.1	838639	C-T	Akkermansia muciniphila
NZ_CP021420.1	838876	C-T	Akkermansia muciniphila
NZ_CP021420.1	839084	T-C	Akkermansia muciniphila
NZ_CP021420.1	839105	C-T	Akkermansia muciniphila
NZ_CP021420.1	839339	G-A	Akkermansia muciniphila
NZ_CP021420.1	839591	G-A	Akkermansia muciniphila
NZ_CP021420.1	839808	A-C	Akkermansia muciniphila
NZ_CP021420.1	839810	A-C	Akkermansia muciniphila
NZ_CP021420.1	839966	C-T	Akkermansia muciniphila
NZ_CP021420.1	840257	T-C	Akkermansia muciniphila
NZ_CP021420.1	840281	A-G	Akkermansia muciniphila
NZ_CP021420.1	841195	C-T	Akkermansia muciniphila
NZ_CP021420.1	841271	G-A	Akkermansia muciniphila
NZ_CP021420.1	841442	C-T	Akkermansia muciniphila
NZ_CP021420.1	841550	A-G	Akkermansia muciniphila
NZ_CP021420.1	841703	C-A	Akkermansia muciniphila
NZ_CP021420.1	841994	C-T	Akkermansia muciniphila
NZ_CP021420.1	842024	C-T	Akkermansia muciniphila
NZ_CP021420.1	842516	A-C	Akkermansia muciniphila
NZ_CP021420.1	843119	C-T	Akkermansia muciniphila
NZ_CP021420.1	843146	G-A	Akkermansia muciniphila
NZ_CP021420.1	843535	T-C	Akkermansia muciniphila
NZ_CP021420.1	843626	C-T	Akkermansia muciniphila
NZ_CP021420.1	846318	A-T	Akkermansia muciniphila
NZ_CP021420.1	846330	T-C	Akkermansia muciniphila
NZ_CP021420.1	846549	T-C	Akkermansia muciniphila
NZ_CP021420.1	846642	C-A	Akkermansia muciniphila
NZ_CP021420.1	846837	A-T	Akkermansia muciniphila
NZ_CP021420.1	847242	C-A	Akkermansia muciniphila
NZ_CP021420.1	847371	G-A	Akkermansia muciniphila
NZ_CP021420.1	847466	T-G	Akkermansia muciniphila
NZ_CP021420.1	848365	C-A	Akkermansia muciniphila
NZ_CP021420.1	848808	A-G	Akkermansia muciniphila
NZ_CP021420.1	852361	G-A	Akkermansia muciniphila
NZ_CP021420.1	852362	G-T	Akkermansia muciniphila
NZ_CP021420.1	852370	T-C	Akkermansia muciniphila
NZ_CP021420.1	852531	G-A	Akkermansia muciniphila
NZ_CP021420.1	852560	T-C	Akkermansia muciniphila
NZ_CP021420.1	852958	C-T	Akkermansia muciniphila
NZ_CP021420.1	853033	G-A	Akkermansia muciniphila
NZ_CP021420.1	853249	T-G	Akkermansia muciniphila
NZ_CP021420.1	853342	G-T	Akkermansia muciniphila
NZ_CP021420.1	853465	C-A	Akkermansia muciniphila
NZ_CP021420.1	853799	T-C	Akkermansia muciniphila
NZ_CP021420.1	853837	G-A	Akkermansia muciniphila
NZ_CP021420.1	854107	G-A	Akkermansia muciniphila
NZ_CP021420.1	854263	C-T	Akkermansia muciniphila
NZ_CP021420.1	854292	C-T	Akkermansia muciniphila
NZ_CP021420.1	854350	T-C	Akkermansia muciniphila
NZ_CP021420.1	854424	G-A	Akkermansia muciniphila
NZ_CP021420.1	854425	C-T	Akkermansia muciniphila
NZ_CP021420.1	854531	G-A	Akkermansia muciniphila
NZ_CP021420.1	854712	T-C	Akkermansia muciniphila
NZ_CP021420.1	854931	A-G	Akkermansia muciniphila
NZ_CP021420.1	855153	T-G	Akkermansia muciniphila
NZ_CP021420.1	855458	T-C	Akkermansia muciniphila
NZ_CP021420.1	855462	T-C	Akkermansia muciniphila
NZ_CP021420.1	855813	T-C	Akkermansia muciniphila
NZ_CP021420.1	855843	G-A	Akkermansia muciniphila
NZ_CP021420.1	855858	T-C	Akkermansia muciniphila
NZ_CP021420.1	855954	C-T	Akkermansia muciniphila
NZ_CP021420.1	856119	T-C	Akkermansia muciniphila
NZ_CP021420.1	856128	G-A	Akkermansia muciniphila
NZ_CP021420.1	856476	C-G	Akkermansia muciniphila
NZ_CP021420.1	856811	T-C	Akkermansia muciniphila
NZ_CP021420.1	857025	C-T	Akkermansia muciniphila
NZ_CP021420.1	857208	T-C	Akkermansia muciniphila
NZ_CP021420.1	857304	C-T	Akkermansia muciniphila
NZ_CP021420.1	857373	T-C	Akkermansia muciniphila
NZ_CP021420.1	857655	A-G	Akkermansia muciniphila
NZ_CP021420.1	857991	T-C	Akkermansia muciniphila
NZ_CP021420.1	858203	G-A	Akkermansia muciniphila
NZ_CP021420.1	858339	T-C	Akkermansia muciniphila
NZ_CP021420.1	858413	A-G	Akkermansia muciniphila
NZ_CP021420.1	858425	C-T	Akkermansia muciniphila
[truncated: 12,426 more rows]

## Sheet: human-AH1206
#CHROM	POS	REF-ALT	species
NC_012781.1	412440	G-A	Eubacterium rectale
NC_012781.1	649617	C-T	Eubacterium rectale
NC_012781.1	1788982	G-T	Eubacterium rectale
NC_012781.1	2248156	A-G	Eubacterium rectale
NC_012781.1	2337433	A-C	Eubacterium rectale
NC_012781.1	2804189	G-A	Eubacterium rectale
NZ_AAXA02000016.1	34975	A-G	Dorea formicigenerans
NZ_CP030777.1	339022	C-T	Faecalibacterium prausnitzii
NZ_CP030777.1	2322761	G-A	Faecalibacterium prausnitzii
NZ_CP030777.1	2322857	C-A	Faecalibacterium prausnitzii
NZ_CP030777.1	2330741	G-T	Faecalibacterium prausnitzii
NZ_CP030777.1	2335106	C-A	Faecalibacterium prausnitzii
NZ_CP030777.1	2335191	G-A	Faecalibacterium prausnitzii
NZ_CP030777.1	2335334	C-T	Faecalibacterium prausnitzii
NZ_CP030777.1	2335385	G-A	Faecalibacterium prausnitzii
NZ_CP030777.1	2335512	C-A	Faecalibacterium prausnitzii
NZ_CP030777.1	2335622	G-T	Faecalibacterium prausnitzii
NZ_CP030777.1	2335981	T-C	Faecalibacterium prausnitzii
NZ_CP030777.1	2336242	T-C	Faecalibacterium prausnitzii
NZ_CP030777.1	2336291	T-G	Faecalibacterium prausnitzii
NZ_CP030777.1	2336392	G-A	Faecalibacterium prausnitzii
NZ_CP030777.1	2336568	T-C	Faecalibacterium prausnitzii
NZ_CP030777.1	2336568	C-T	Faecalibacterium prausnitzii
NZ_CP030777.1	2336629	G-A	Faecalibacterium prausnitzii
NZ_CP030777.1	2336951	C-T	Faecalibacterium prausnitzii
NZ_CP030777.1	2337655	C-T	Faecalibacterium prausnitzii
NZ_CP030777.1	2337704	T-C	Faecalibacterium prausnitzii
NZ_CP030777.1	2338196	G-A	Faecalibacterium prausnitzii
NZ_CP030777.1	2338403	C-T	Faecalibacterium prausnitzii
NZ_CP030777.1	2338734	C-T	Faecalibacterium prausnitzii
NZ_CP030777.1	2339522	A-G	Faecalibacterium prausnitzii
NZ_CP030777.1	2339559	A-G	Faecalibacterium prausnitzii
NZ_CP030777.1	2342114	G-A	Faecalibacterium prausnitzii
NZ_CYXX01000006.1	98782	G-A	Roseburia inulinivorans
NZ_DS996922.1	96165	G-A	Bacteroides pectinophilus
NZ_WNAJ01000042.1	18830	T-C	Roseburia intestinalis

## Sheet: human-bio-25
#CHROM	POS	REF-ALT	species
NZ_CABJDZ010000003.1	1467	G-A	Blautia obeum
NZ_CP030777.1	492624	A-C	Faecalibacterium prausnitzii
NZ_CP030777.1	494669	G-T	Faecalibacterium prausnitzii
NZ_CP030777.1	494742	C-T	Faecalibacterium prausnitzii
NZ_CP030777.1	678722	A-G	Faecalibacterium prausnitzii
NZ_CP030777.1	2907873	G-A	Faecalibacterium prausnitzii
NZ_CP030777.1	2907972	C-A	Faecalibacterium prausnitzii
NZ_CYXX01000027.1	42654	A-G	Roseburia inulinivorans
NZ_CYXX01000037.1	3336	C-A	Roseburia inulinivorans
NZ_LR699004.1	900239	A-C	Phocaeicola dorei
NZ_LR699004.1	900549	T-C	Phocaeicola dorei
NZ_QRST01000007.1	341	C-T	Megamonas rupellensis
NZ_QRST01000007.1	509	T-C	Megamonas rupellensis
NZ_QRUU01000048.1	27820	C-T	Phocaeicola coprocola
NZ_SPGG01000016.1	73432	T-C	Parabacteroides merdae
NZ_WNAJ01000043.1	10326	C-T	Roseburia intestinalis
NZ_WNAJ01000043.1	10729	T-C	Roseburia intestinalis

## Sheet: human-LGG
#CHROM	POS	REF-ALT	species
NC_012781.1	3196932	T-C	Eubacterium rectale
NC_012781.1	3197427	T-G	Eubacterium rectale
NC_012781.1	3197432	C-G	Eubacterium rectale
NC_012781.1	3197598	T-G	Eubacterium rectale
NZ_CP006712.1	458488	G-A	Bifidobacterium breve
NZ_CP006712.1	458927	C-T	Bifidobacterium breve
NZ_CP006712.1	1213352	G-A	Bifidobacterium breve
NZ_CP027002.1	3317013	T-C	[Ruminococcus] gnavus
NZ_CP027002.1	3317747	A-G	[Ruminococcus] gnavus
NZ_CP027002.1	3318017	A-G	[Ruminococcus] gnavus
NZ_CP027002.1	3318899	C-A	[Ruminococcus] gnavus
NZ_CP027002.1	3319126	G-A	[Ruminococcus] gnavus
NZ_CP027002.1	3320023	G-A	[Ruminococcus] gnavus
NZ_CP027002.1	3324324	C-T	[Ruminococcus] gnavus
NZ_CP027002.1	3324612	C-T	[Ruminococcus] gnavus
NZ_CP027002.1	3324639	G-A	[Ruminococcus] gnavus
NZ_CP027002.1	3324756	T-C	[Ruminococcus] gnavus
NZ_CP030777.1	1285282	G-A	Faecalibacterium prausnitzii
NZ_CP030777.1	1285288	C-T	Faecalibacterium prausnitzii
NZ_CP030777.1	1285354	G-A	Faecalibacterium prausnitzii
NZ_CP030777.1	1293722	G-C	Faecalibacterium prausnitzii
NZ_CP030777.1	1875367	A-G	Faecalibacterium prausnitzii
NZ_CP030777.1	1875464	T-C	Faecalibacterium prausnitzii
NZ_DS499564.1	53153	A-G	Intestinibacter bartlettii
NZ_DS499564.1	54115	G-A	Intestinibacter bartlettii
NZ_DS499564.1	54811	T-C	Intestinibacter bartlettii
NZ_DS499564.1	75905	G-A	Intestinibacter bartlettii
NZ_JAAIUD010000034.1	1329	A-G	Tyzzerella nexilis
NZ_LT907978.1	1757049	A-G	Anaerobutyricum hallii
NZ_LT907978.1	1765616	T-C	Anaerobutyricum hallii

## Sheet: human-HN019
#CHROM	POS	REF-ALT	species
NC_012781.1	1122840	A-G	Eubacterium rectale
NC_012781.1	1122933	A-C	Eubacterium rectale
NC_012781.1	3196774	C-A	Eubacterium rectale
NC_012781.1	3196797	A-G	Eubacterium rectale
NC_012781.1	3196891	T-C	Eubacterium rectale
NC_012781.1	3196932	T-C	Eubacterium rectale
NC_012781.1	3197427	T-G	Eubacterium rectale
NC_012781.1	3197432	C-G	Eubacterium rectale
NC_012781.1	3197598	T-G	Eubacterium rectale
NZ_CP006712.1	1252022	A-T	Bifidobacterium breve
NZ_CP006712.1	1253181	C-T	Bifidobacterium breve
NZ_CP006712.1	1253653	G-A	Bifidobacterium breve
NZ_CP006712.1	1253735	T-C	Bifidobacterium breve
NZ_CP006712.1	1253777	G-A	Bifidobacterium breve
NZ_CP006712.1	1253810	C-A	Bifidobacterium breve
NZ_CP006712.1	1253889	A-C	Bifidobacterium breve
NZ_CP006712.1	1253894	C-T	Bifidobacterium breve
NZ_CP006712.1	1253900	T-C	Bifidobacterium breve
NZ_CP006712.1	1253993	T-C	Bifidobacterium breve
NZ_CP006712.1	1254019	G-A	Bifidobacterium breve
NZ_CP006712.1	1254065	A-G	Bifidobacterium breve
NZ_CP006712.1	1254086	G-A	Bifidobacterium breve
NZ_CP006712.1	1254179	T-A	Bifidobacterium breve
NZ_CP006712.1	1254362	T-C	Bifidobacterium breve
NZ_CP006712.1	1255103	G-A	Bifidobacterium breve
NZ_CP006712.1	1255112	T-C	Bifidobacterium breve
NZ_CP006712.1	1255136	C-T	Bifidobacterium breve
NZ_CP012098.1	88512	C-T	Anaerostipes hadrus
NZ_CP012098.1	88523	A-G	Anaerostipes hadrus
NZ_CP012098.1	368433	T-C	Anaerostipes hadrus
NZ_CP012098.1	1145847	A-G	Anaerostipes hadrus
NZ_CP012098.1	1145871	A-C	Anaerostipes hadrus
NZ_CP012098.1	1148523	G-A	Anaerostipes hadrus
NZ_CP012098.1	1148550	G-T	Anaerostipes hadrus
NZ_CP012098.1	1148574	T-G	Anaerostipes hadrus
NZ_CP012098.1	1148598	A-G	Anaerostipes hadrus
NZ_CP012098.1	1148724	A-G	Anaerostipes hadrus
NZ_CP012098.1	1149024	T-C	Anaerostipes hadrus
NZ_CP012098.1	1149979	T-C	Anaerostipes hadrus
NZ_CP012098.1	1151268	A-G	Anaerostipes hadrus
NZ_CP012098.1	1151289	T-C	Anaerostipes hadrus
NZ_CP012098.1	1151569	G-T	Anaerostipes hadrus
NZ_CP012098.1	1151624	C-T	Anaerostipes hadrus
NZ_CP012098.1	1151703	A-T	Anaerostipes hadrus
NZ_CP012098.1	1342234	A-G	Anaerostipes hadrus
NZ_CP012098.1	1402405	G-A	Anaerostipes hadrus
NZ_CP012098.1	1417094	T-C	Anaerostipes hadrus
NZ_CP012098.1	1417122	C-T	Anaerostipes hadrus
NZ_CP012098.1	1496291	T-C	Anaerostipes hadrus
NZ_CP012098.1	1549110	T-C	Anaerostipes hadrus
NZ_CP012098.1	1579987	T-C	Anaerostipes hadrus
NZ_CP012098.1	1603320	T-C	Anaerostipes hadrus
NZ_CP012098.1	1897752	C-T	Anaerostipes hadrus
NZ_CP012098.1	1903897	T-C	Anaerostipes hadrus
NZ_CP012098.1	2487951	T-C	Anaerostipes hadrus
NZ_CP012098.1	2488560	T-C	Anaerostipes hadrus
NZ_CP012098.1	2941806	A-G	Anaerostipes hadrus
NZ_CP012098.1	2941809	G-A	Anaerostipes hadrus
NZ_CP012098.1	2941845	G-A	Anaerostipes hadrus
NZ_CP027002.1	1544238	C-T	[Ruminococcus] gnavus
NZ_CP027002.1	1545436	T-C	[Ruminococcus] gnavus
NZ_CP027002.1	1545636	A-C	[Ruminococcus] gnavus
NZ_CP027002.1	1546836	T-C	[Ruminococcus] gnavus
NZ_CP027002.1	2768501	A-G	[Ruminococcus] gnavus
NZ_CP027002.1	2802067	T-C	[Ruminococcus] gnavus
NZ_CP027002.1	2802349	C-A	[Ruminococcus] gnavus
NZ_CP027002.1	2802361	A-G	[Ruminococcus] gnavus
NZ_CP027002.1	3316698	C-T	[Ruminococcus] gnavus
NZ_CP027002.1	3316776	T-C	[Ruminococcus] gnavus
NZ_CP027002.1	3316908	A-G	[Ruminococcus] gnavus
NZ_CP027002.1	3317004	G-A	[Ruminococcus] gnavus
NZ_CP027002.1	3317013	T-C	[Ruminococcus] gnavus
NZ_CP027002.1	3317112	T-C	[Ruminococcus] gnavus
NZ_CP027002.1	3317442	A-G	[Ruminococcus] gnavus
NZ_CP027002.1	3317647	C-T	[Ruminococcus] gnavus
NZ_CP027002.1	3317747	A-G	[Ruminococcus] gnavus
NZ_CP027002.1	3317809	C-A	[Ruminococcus] gnavus
NZ_CP027002.1	3317810	C-T	[Ruminococcus] gnavus
NZ_CP027002.1	3317838	A-C	[Ruminococcus] gnavus
NZ_CP027002.1	3317840	G-A	[Ruminococcus] gnavus
NZ_CP027002.1	3317948	T-C	[Ruminococcus] gnavus
NZ_CP027002.1	3318017	A-G	[Ruminococcus] gnavus
NZ_CP027002.1	3318086	A-G	[Ruminococcus] gnavus
NZ_CP027002.1	3318359	A-G	[Ruminococcus] gnavus
NZ_CP027002.1	3318899	C-A	[Ruminococcus] gnavus
NZ_CP027002.1	3319126	G-A	[Ruminococcus] gnavus
NZ_CP027002.1	3319129	C-T	[Ruminococcus] gnavus
NZ_CP027002.1	3319209	A-G	[Ruminococcus] gnavus
NZ_CP027002.1	3319411	G-T	[Ruminococcus] gnavus
NZ_CP027002.1	3319775	T-C	[Ruminococcus] gnavus
NZ_CP027002.1	3319815	A-G	[Ruminococcus] gnavus
NZ_CP027002.1	3319824	T-G	[Ruminococcus] gnavus
NZ_CP027002.1	3319983	T-C	[Ruminococcus] gnavus
NZ_CP027002.1	3320023	G-A	[Ruminococcus] gnavus
NZ_CP027002.1	3320095	T-C	[Ruminococcus] gnavus
NZ_CP027002.1	3320110	A-T	[Ruminococcus] gnavus
NZ_CP027002.1	3320335	A-G	[Ruminococcus] gnavus
NZ_CP027002.1	3320646	C-T	[Ruminococcus] gnavus
NZ_CP027002.1	3320841	A-T	[Ruminococcus] gnavus
NZ_CP027002.1	3320887	C-T	[Ruminococcus] gnavus
NZ_CP027002.1	3321000	T-C	[Ruminococcus] gnavus
NZ_CP027002.1	3321015	A-G	[Ruminococcus] gnavus
NZ_CP027002.1	3321142	A-G	[Ruminococcus] gnavus
NZ_CP027002.1	3324324	C-T	[Ruminococcus] gnavus
NZ_CP027002.1	3324345	T-A	[Ruminococcus] gnavus
NZ_CP027002.1	3324612	C-T	[Ruminococcus] gnavus
NZ_CP027002.1	3324639	G-A	[Ruminococcus] gnavus
NZ_CP027002.1	3324672	C-T	[Ruminococcus] gnavus
NZ_CP027002.1	3324756	T-C	[Ruminococcus] gnavus
NZ_CP027002.1	3324813	G-T	[Ruminococcus] gnavus
NZ_CP027002.1	3325209	T-C	[Ruminococcus] gnavus
NZ_CP030777.1	1284586	C-T	Faecalibacterium prausnitzii
NZ_CP030777.1	1284664	A-C	Faecalibacterium prausnitzii
NZ_CP030777.1	1284682	A-C	Faecalibacterium prausnitzii
NZ_CP030777.1	1285282	G-A	Faecalibacterium prausnitzii
NZ_CP030777.1	1285288	C-T	Faecalibacterium prausnitzii
NZ_CP030777.1	1285354	G-A	Faecalibacterium prausnitzii
NZ_CP030777.1	1285409	C-T	Faecalibacterium prausnitzii
NZ_CP030777.1	1285465	A-G	Faecalibacterium prausnitzii
NZ_CP030777.1	1285483	A-G	Faecalibacterium prausnitzii
NZ_CP030777.1	1285599	T-C	Faecalibacterium prausnitzii
NZ_CP030777.1	1285630	T-C	Faecalibacterium prausnitzii
NZ_CP030777.1	1285651	A-G	Faecalibacterium prausnitzii
NZ_CP030777.1	1286436	C-A	Faecalibacterium prausnitzii
NZ_CP030777.1	1287090	G-T	Faecalibacterium prausnitzii
NZ_CP030777.1	1287549	T-C	Faecalibacterium prausnitzii
NZ_CP030777.1	1288196	C-T	Faecalibacterium prausnitzii
NZ_CP030777.1	1288382	T-A	Faecalibacterium prausnitzii
NZ_CP030777.1	1288436	G-A	Faecalibacterium prausnitzii
NZ_CP030777.1	1289599	C-T	Faecalibacterium prausnitzii
NZ_CP030777.1	1289632	T-C	Faecalibacterium prausnitzii
NZ_CP030777.1	1290181	C-T	Faecalibacterium prausnitzii
NZ_CP030777.1	1290220	A-G	Faecalibacterium prausnitzii
NZ_CP030777.1	1290247	A-G	Faecalibacterium prausnitzii
NZ_CP030777.1	1290283	A-G	Faecalibacterium prausnitzii
NZ_CP030777.1	1290343	T-C	Faecalibacterium prausnitzii
NZ_CP030777.1	1290382	T-G	Faecalibacterium prausnitzii
NZ_CP030777.1	1290444	C-T	Faecalibacterium prausnitzii
NZ_CP030777.1	1290496	C-A	Faecalibacterium prausnitzii
NZ_CP030777.1	1290566	T-C	Faecalibacterium prausnitzii
NZ_CP030777.1	1292389	G-T	Faecalibacterium prausnitzii
NZ_CP030777.1	1292431	T-G	Faecalibacterium prausnitzii
NZ_CP030777.1	1292472	A-C	Faecalibacterium prausnitzii
NZ_CP030777.1	1293444	G-A	Faecalibacterium prausnitzii
NZ_CP030777.1	1293533	C-T	Faecalibacterium prausnitzii
NZ_CP030777.1	1293821	A-T	Faecalibacterium prausnitzii
NZ_CP030777.1	1297038	C-A	Faecalibacterium prausnitzii
NZ_CP030777.1	1297762	T-C	Faecalibacterium prausnitzii
NZ_CP030777.1	1298011	C-T	Faecalibacterium prausnitzii
NZ_CP030777.1	1299279	T-C	Faecalibacterium prausnitzii
NZ_CP030777.1	1874787	T-A	Faecalibacterium prausnitzii
NZ_CP030777.1	1874789	G-T	Faecalibacterium prausnitzii
NZ_CP030777.1	1874817	A-G	Faecalibacterium prausnitzii
NZ_CP030777.1	1875367	A-G	Faecalibacterium prausnitzii
NZ_CP030777.1	1875464	T-C	Faecalibacterium prausnitzii
NZ_JAAIOD010000001.1	1356	G-A	Dorea longicatena
NZ_JAAIOD010000001.1	2052	T-C	Dorea longicatena
NZ_JAAIOD010000001.1	2241	A-G	Dorea longicatena
NZ_JAAIOD010000001.1	2322	A-G	Dorea longicatena
NZ_JAAIOD010000001.1	2351	A-G	Dorea longicatena
NZ_JAAIOD010000001.1	2520	G-A	Dorea longicatena
NZ_JAAIOD010000001.1	2934	A-G	Dorea longicatena
NZ_JAAIOD010000001.1	3483	G-A	Dorea longicatena
NZ_JAAIOD010000001.1	3489	A-G	Dorea longicatena
NZ_JAAIOD010000001.1	4060	A-G	Dorea longicatena
NZ_JAAIOD010000001.1	11663	A-G	Dorea longicatena
NZ_JAAIOD010000001.1	15366	T-C	Dorea longicatena
NZ_JAAIOD010000001.1	21545	T-C	Dorea longicatena
NZ_JAAIOD010000005.1	1663	A-T	Dorea longicatena
NZ_JAAIOD010000005.1	138411	G-C	Dorea longicatena
NZ_JAAIOD010000005.1	138501	C-T	Dorea longicatena
NZ_JAAIOD010000005.1	138704	T-C	Dorea longicatena
NZ_JAAIOD010000005.1	138861	C-T	Dorea longicatena
NZ_JAAIOD010000005.1	138885	T-C	Dorea longicatena
NZ_JAAIOD010000005.1	139089	T-C	Dorea longicatena
NZ_JAAIOD010000005.1	139173	T-C	Dorea longicatena
NZ_JAAIOD010000005.1	139176	G-A	Dorea longicatena
NZ_JAAIOD010000005.1	139251	T-C	Dorea longicatena
NZ_JAAIOD010000005.1	140148	A-T	Dorea longicatena
NZ_JAAIOD010000005.1	140193	T-C	Dorea longicatena
NZ_JAAIOD010000005.1	140938	C-T	Dorea longicatena
NZ_JAAIOD010000005.1	141037	G-A	Dorea longicatena
NZ_JAAIOD010000005.1	141292	T-C	Dorea longicatena
NZ_JAAIOD010000005.1	141337	A-G	Dorea longicatena
NZ_JAAIOD010000005.1	141478	G-T	Dorea longicatena
NZ_JAAIOD010000005.1	141482	G-A	Dorea longicatena
NZ_JAAIOD010000005.1	141520	T-G	Dorea longicatena
NZ_JAAIOD010000005.1	141970	G-A	Dorea longicatena
NZ_JAAIOD010000005.1	142076	C-A	Dorea longicatena
NZ_JAAIOD010000005.1	142097	A-G	Dorea longicatena
NZ_JAAIOD010000005.1	142147	T-C	Dorea longicatena
NZ_JAAIOD010000005.1	142248	G-A	Dorea longicatena
NZ_JAAIOD010000005.1	142279	A-G	Dorea longicatena
NZ_JAAIOD010000005.1	142362	T-A	Dorea longicatena
NZ_JAAIOD010000005.1	142683	C-T	Dorea longicatena
NZ_JAAIOD010000005.1	142771	C-T	Dorea longicatena
NZ_JAAIOD010000005.1	143331	C-T	Dorea longicatena
NZ_JAAIOD010000008.1	77530	G-A	Dorea longicatena
NZ_JAAIOD010000008.1	77531	C-T	Dorea longicatena
NZ_JAAIOD010000014.1	36671	T-C	Dorea longicatena
NZ_JAAIOD010000018.1	20781	C-T	Dorea longicatena
NZ_JAAIOD010000018.1	21515	G-C	Dorea longicatena
NZ_JAAIOD010000018.1	24481	C-T	Dorea longicatena
NZ_JAAIOD010000018.1	24755	G-T	Dorea longicatena
NZ_JAAIOD010000018.1	25249	T-C	Dorea longicatena
NZ_JAAIOD010000018.1	25586	A-G	Dorea longicatena
NZ_JAAIOD010000018.1	26208	G-T	Dorea longicatena
NZ_JAAIOD010000018.1	26230	G-A	Dorea longicatena
NZ_JAAIOD010000018.1	26240	A-G	Dorea longicatena
NZ_JAAIOD010000033.1	5810	A-G	Dorea longicatena
NZ_LT907978.1	1555386	T-C	Anaerobutyricum hallii
NZ_LT907978.1	1664943	A-T	Anaerobutyricum hallii
NZ_LT907978.1	2617085	A-G	Anaerobutyricum hallii
NZ_LT907978.1	2709170	T-C	Anaerobutyricum hallii
NZ_LT907978.1	2709297	T-C	Anaerobutyricum hallii
NZ_LT907978.1	2709628	G-A	Anaerobutyricum hallii
NZ_LT907978.1	2709759	C-T	Anaerobutyricum hallii
NZ_LT907978.1	3474022	A-G	Anaerobutyricum hallii
NZ_LT907978.1	3474081	C-T	Anaerobutyricum hallii
NZ_LT907978.1	3474507	T-C	Anaerobutyricum hallii
NZ_QSOD01000003.1	20186	A-C	Ruminococcus bromii
NZ_QSOD01000003.1	20226	C-T	Ruminococcus bromii
NZ_QSOD01000003.1	20345	T-C	Ruminococcus bromii
NZ_QSOD01000003.1	20359	C-T	Ruminococcus bromii

## Sheet: human-probio-fit
#CHROM	POS	REF-ALT	species
NC_012781.1	3196774	C-A	Eubacterium rectale
NC_012781.1	3219451	C-T	Eubacterium rectale
NC_012781.1	3278689	A-C	Eubacterium rectale
NC_012781.1	3415670	G-A	Eubacterium rectale
NC_012781.1	3415676	A-C	Eubacterium rectale
NZ_AAXA02000016.1	27364	C-T	Dorea formicigenerans
NZ_AAXA02000016.1	27766	T-C	Dorea formicigenerans
NZ_AAXA02000016.1	27904	A-G	Dorea formicigenerans
NZ_AAXA02000016.1	28146	T-C	Dorea formicigenerans
NZ_AAXA02000016.1	35373	T-C	Dorea formicigenerans
NZ_AAXA02000016.1	36290	C-T	Dorea formicigenerans
NZ_AAXA02000016.1	36369	C-T	Dorea formicigenerans
NZ_AAXA02000016.1	36558	A-C	Dorea formicigenerans
NZ_AAXA02000016.1	36897	A-G	Dorea formicigenerans
NZ_AAXA02000016.1	37017	A-G	Dorea formicigenerans
NZ_AAXA02000016.1	37053	T-C	Dorea formicigenerans
NZ_AAXA02000016.1	37539	C-T	Dorea formicigenerans
NZ_AAXA02000016.1	37740	G-T	Dorea formicigenerans
NZ_AAXA02000016.1	51774	A-G	Dorea formicigenerans
NZ_AAXA02000016.1	57363	A-G	Dorea formicigenerans
NZ_AAXA02000016.1	57373	G-A	Dorea formicigenerans
NZ_AAXA02000016.1	107796	A-G	Dorea formicigenerans
NZ_CP027002.1	2762035	G-A	[Ruminococcus] gnavus
NZ_CP027002.1	2772438	C-T	[Ruminococcus] gnavus
NZ_CP027002.1	2786515	T-C	[Ruminococcus] gnavus
NZ_CP027002.1	2786620	C-T	[Ruminococcus] gnavus
NZ_CP030777.1	13223	A-T	Faecalibacterium prausnitzii
NZ_CP030777.1	13241	C-T	Faecalibacterium prausnitzii
NZ_CP030777.1	14588	C-A	Faecalibacterium prausnitzii
NZ_CP030777.1	45156	T-C	Faecalibacterium prausnitzii
NZ_CP030777.1	46723	C-T	Faecalibacterium prausnitzii
NZ_CP030777.1	65041	A-G	Faecalibacterium prausnitzii
NZ_CP030777.1	81437	G-A	Faecalibacterium prausnitzii
NZ_CP030777.1	81626	G-A	Faecalibacterium prausnitzii
NZ_CP030777.1	86406	T-C	Faecalibacterium prausnitzii
NZ_CP030777.1	87273	C-T	Faecalibacterium prausnitzii
NZ_CP030777.1	87295	T-C	Faecalibacterium prausnitzii
NZ_CP030777.1	88372	C-G	Faecalibacterium prausnitzii
NZ_CP030777.1	88374	A-G	Faecalibacterium prausnitzii
NZ_CP030777.1	88711	C-T	Faecalibacterium prausnitzii
NZ_CP030777.1	89881	C-G	Faecalibacterium prausnitzii
NZ_CP030777.1	89883	A-G	Faecalibacterium prausnitzii
NZ_CP030777.1	102460	G-A	Faecalibacterium prausnitzii
NZ_CP030777.1	102830	C-T	Faecalibacterium prausnitzii
NZ_CP030777.1	103411	G-A	Faecalibacterium prausnitzii
NZ_CP030777.1	103525	C-T	Faecalibacterium prausnitzii
NZ_CP030777.1	113256	G-A	Faecalibacterium prausnitzii
NZ_CP030777.1	113517	T-C	Faecalibacterium prausnitzii
NZ_CP030777.1	113537	G-A	Faecalibacterium prausnitzii
NZ_CP030777.1	114681	T-C	Faecalibacterium prausnitzii
NZ_CP030777.1	140348	C-G	Faecalibacterium prausnitzii
NZ_CP030777.1	147949	C-T	Faecalibacterium prausnitzii
NZ_CP030777.1	202451	C-T	Faecalibacterium prausnitzii
NZ_CP030777.1	203116	A-T	Faecalibacterium prausnitzii
NZ_CP030777.1	227114	G-A	Faecalibacterium prausnitzii
NZ_CP030777.1	227859	G-A	Faecalibacterium prausnitzii
NZ_CP030777.1	227934	G-T	Faecalibacterium prausnitzii
NZ_CP030777.1	228359	C-T	Faecalibacterium prausnitzii
NZ_CP030777.1	229210	G-A	Faecalibacterium prausnitzii
NZ_CP030777.1	229421	C-T	Faecalibacterium prausnitzii
NZ_CP030777.1	229481	G-A	Faecalibacterium prausnitzii
NZ_CP030777.1	229508	T-C	Faecalibacterium prausnitzii
NZ_CP030777.1	230405	G-A	Faecalibacterium prausnitzii
NZ_CP030777.1	231397	T-C	Faecalibacterium prausnitzii
NZ_CP030777.1	232154	G-A	Faecalibacterium prausnitzii
NZ_CP030777.1	232210	T-C	Faecalibacterium prausnitzii
NZ_CP030777.1	232577	C-A	Faecalibacterium prausnitzii
NZ_CP030777.1	232615	C-T	Faecalibacterium prausnitzii
NZ_CP030777.1	233615	T-C	Faecalibacterium prausnitzii
NZ_CP030777.1	234824	C-T	Faecalibacterium prausnitzii
NZ_CP030777.1	235274	G-A	Faecalibacterium prausnitzii
NZ_CP030777.1	238980	T-G	Faecalibacterium prausnitzii
NZ_CP030777.1	239094	T-C	Faecalibacterium prausnitzii
NZ_CP030777.1	239160	C-T	Faecalibacterium prausnitzii
NZ_CP030777.1	239271	A-T	Faecalibacterium prausnitzii
NZ_CP030777.1	239295	C-G	Faecalibacterium prausnitzii
NZ_CP030777.1	332191	A-T	Faecalibacterium prausnitzii
NZ_CP030777.1	332403	C-A	Faecalibacterium prausnitzii
NZ_CP030777.1	332468	T-A	Faecalibacterium prausnitzii
NZ_CP030777.1	333524	G-C	Faecalibacterium prausnitzii
NZ_CP030777.1	333739	C-T	Faecalibacterium prausnitzii
NZ_CP030777.1	334057	T-C	Faecalibacterium prausnitzii
NZ_CP030777.1	334063	C-T	Faecalibacterium prausnitzii
NZ_CP030777.1	334078	T-C	Faecalibacterium prausnitzii
NZ_CP030777.1	334476	A-G	Faecalibacterium prausnitzii
NZ_CP030777.1	334617	T-A	Faecalibacterium prausnitzii
NZ_CP030777.1	334631	C-T	Faecalibacterium prausnitzii
NZ_CP030777.1	334766	G-C	Faecalibacterium prausnitzii
NZ_CP030777.1	334913	C-T	Faecalibacterium prausnitzii
NZ_CP030777.1	334955	T-C	Faecalibacterium prausnitzii
NZ_CP030777.1	335803	C-A	Faecalibacterium prausnitzii
NZ_CP030777.1	336819	C-T	Faecalibacterium prausnitzii
NZ_CP030777.1	337086	C-T	Faecalibacterium prausnitzii
NZ_CP030777.1	337488	C-T	Faecalibacterium prausnitzii
NZ_CP030777.1	337525	C-T	Faecalibacterium prausnitzii
NZ_CP030777.1	337880	C-T	Faecalibacterium prausnitzii
NZ_CP030777.1	338304	G-A	Faecalibacterium prausnitzii
NZ_CP030777.1	338507	C-A	Faecalibacterium prausnitzii
NZ_CP030777.1	338931	C-G	Faecalibacterium prausnitzii
NZ_CP030777.1	339377	C-T	Faecalibacterium prausnitzii
NZ_CP030777.1	339398	C-T	Faecalibacterium prausnitzii
NZ_CP030777.1	339691	C-T	Faecalibacterium prausnitzii
NZ_CP030777.1	339694	T-C	Faecalibacterium prausnitzii
NZ_CP030777.1	340186	C-T	Faecalibacterium prausnitzii
NZ_CP030777.1	340339	T-C	Faecalibacterium prausnitzii
NZ_CP030777.1	340357	C-T	Faecalibacterium prausnitzii
NZ_CP030777.1	340457	A-G	Faecalibacterium prausnitzii
NZ_CP030777.1	340459	C-T	Faecalibacterium prausnitzii
NZ_CP030777.1	340646	C-G	Faecalibacterium prausnitzii
NZ_CP030777.1	340649	C-T	Faecalibacterium prausnitzii
NZ_CP030777.1	341109	A-T	Faecalibacterium prausnitzii
NZ_CP030777.1	341415	T-C	Faecalibacterium prausnitzii
NZ_CP030777.1	341538	C-T	Faecalibacterium prausnitzii
NZ_CP030777.1	341565	A-G	Faecalibacterium prausnitzii
NZ_CP030777.1	341613	A-T	Faecalibacterium prausnitzii
NZ_CP030777.1	341652	C-T	Faecalibacterium prausnitzii
NZ_CP030777.1	341815	C-T	Faecalibacterium prausnitzii
NZ_CP030777.1	345652	C-T	Faecalibacterium prausnitzii
NZ_CP030777.1	345661	T-C	Faecalibacterium prausnitzii
NZ_CP030777.1	345907	A-T	Faecalibacterium prausnitzii
NZ_CP030777.1	345940	T-A	Faecalibacterium prausnitzii
NZ_CP030777.1	346302	C-T	Faecalibacterium prausnitzii
NZ_CP030777.1	347291	T-C	Faecalibacterium prausnitzii
NZ_CP030777.1	348251	G-T	Faecalibacterium prausnitzii
NZ_CP030777.1	348254	T-C	Faecalibacterium prausnitzii
NZ_CP030777.1	348407	C-T	Faecalibacterium prausnitzii
NZ_CP030777.1	348410	T-A	Faecalibacterium prausnitzii
NZ_CP030777.1	423733	T-C	Faecalibacterium prausnitzii
NZ_CP030777.1	487838	A-T	Faecalibacterium prausnitzii
NZ_CP030777.1	487945	C-T	Faecalibacterium prausnitzii
NZ_CP030777.1	493733	T-C	Faecalibacterium prausnitzii
NZ_CP030777.1	501600	C-T	Faecalibacterium prausnitzii
NZ_CP030777.1	502541	C-T	Faecalibacterium prausnitzii
NZ_CP030777.1	516959	C-T	Faecalibacterium prausnitzii
NZ_CP030777.1	516978	G-A	Faecalibacterium prausnitzii
NZ_CP030777.1	517012	C-A	Faecalibacterium prausnitzii
NZ_CP030777.1	517064	A-T	Faecalibacterium prausnitzii
NZ_CP030777.1	517300	C-T	Faecalibacterium prausnitzii
NZ_CP030777.1	525306	A-G	Faecalibacterium prausnitzii
NZ_CP030777.1	582643	T-A	Faecalibacterium prausnitzii
NZ_CP030777.1	678115	G-A	Faecalibacterium prausnitzii
NZ_CP030777.1	717138	G-C	Faecalibacterium prausnitzii
NZ_CP030777.1	783147	C-T	Faecalibacterium prausnitzii
NZ_CP030777.1	784172	C-T	Faecalibacterium prausnitzii
NZ_CP030777.1	784173	T-C	Faecalibacterium prausnitzii
NZ_CP030777.1	785650	G-A	Faecalibacterium prausnitzii
NZ_CP030777.1	785662	T-C	Faecalibacterium prausnitzii
NZ_CP030777.1	785728	C-T	Faecalibacterium prausnitzii
NZ_CP030777.1	785779	C-T	Faecalibacterium prausnitzii
NZ_CP030777.1	926880	C-T	Faecalibacterium prausnitzii
NZ_CP030777.1	927035	G-A	Faecalibacterium prausnitzii
NZ_CP030777.1	933310	C-T	Faecalibacterium prausnitzii
NZ_CP030777.1	933314	C-T	Faecalibacterium prausnitzii
NZ_CP030777.1	933317	G-A	Faecalibacterium prausnitzii
NZ_CP030777.1	933555	C-T	Faecalibacterium prausnitzii
NZ_CP030777.1	933859	G-A	Faecalibacterium prausnitzii
NZ_CP030777.1	936527	A-G	Faecalibacterium prausnitzii
NZ_CP030777.1	936864	A-G	Faecalibacterium prausnitzii
NZ_CP030777.1	936878	C-T	Faecalibacterium prausnitzii
NZ_CP030777.1	936980	T-C	Faecalibacterium prausnitzii
NZ_CP030777.1	948824	T-C	Faecalibacterium prausnitzii
NZ_CP030777.1	949029	T-C	Faecalibacterium prausnitzii
NZ_CP030777.1	949732	G-C	Faecalibacterium prausnitzii
NZ_CP030777.1	950002	G-A	Faecalibacterium prausnitzii
NZ_CP030777.1	950100	A-G	Faecalibacterium prausnitzii
NZ_CP030777.1	950110	C-T	Faecalibacterium prausnitzii
NZ_CP030777.1	950132	T-C	Faecalibacterium prausnitzii
NZ_CP030777.1	954463	C-A	Faecalibacterium prausnitzii
NZ_CP030777.1	954996	A-G	Faecalibacterium prausnitzii
NZ_CP030777.1	955668	C-T	Faecalibacterium prausnitzii
NZ_CP030777.1	955871	A-G	Faecalibacterium prausnitzii
NZ_CP030777.1	955935	C-T	Faecalibacterium prausnitzii
NZ_CP030777.1	965104	T-C	Faecalibacterium prausnitzii
NZ_CP030777.1	965847	T-G	Faecalibacterium prausnitzii
NZ_CP030777.1	965974	G-A	Faecalibacterium prausnitzii
NZ_CP030777.1	965989	G-T	Faecalibacterium prausnitzii
NZ_CP030777.1	966124	A-G	Faecalibacterium prausnitzii
NZ_CP030777.1	967034	C-T	Faecalibacterium prausnitzii
NZ_CP030777.1	970248	G-A	Faecalibacterium prausnitzii
NZ_CP030777.1	970413	C-T	Faecalibacterium prausnitzii
NZ_CP030777.1	970415	G-A	Faecalibacterium prausnitzii
NZ_CP030777.1	993513	T-C	Faecalibacterium prausnitzii
NZ_CP030777.1	1029471	G-A	Faecalibacterium prausnitzii
NZ_CP030777.1	1029473	T-C	Faecalibacterium prausnitzii
NZ_CP030777.1	1039072	C-T	Faecalibacterium prausnitzii
NZ_CP030777.1	1043040	C-T	Faecalibacterium prausnitzii
NZ_CP030777.1	1043085	T-C	Faecalibacterium prausnitzii
NZ_CP030777.1	1043112	G-A	Faecalibacterium prausnitzii
NZ_CP030777.1	1043232	C-T	Faecalibacterium prausnitzii
NZ_CP030777.1	1043541	C-T	Faecalibacterium prausnitzii
NZ_CP030777.1	1043583	C-G	Faecalibacterium prausnitzii
NZ_CP030777.1	1071285	G-A	Faecalibacterium prausnitzii
NZ_CP030777.1	1071893	G-T	Faecalibacterium prausnitzii
NZ_CP030777.1	1072268	T-C	Faecalibacterium prausnitzii
NZ_CP030777.1	1072349	C-G	Faecalibacterium prausnitzii
NZ_CP030777.1	1072374	G-A	Faecalibacterium prausnitzii
NZ_CP030777.1	1072616	T-C	Faecalibacterium prausnitzii
NZ_CP030777.1	1072664	G-A	Faecalibacterium prausnitzii
NZ_CP030777.1	1073011	C-T	Faecalibacterium prausnitzii
NZ_CP030777.1	1073044	T-C	Faecalibacterium prausnitzii
NZ_CP030777.1	1073101	G-C	Faecalibacterium prausnitzii
NZ_CP030777.1	1073524	T-C	Faecalibacterium prausnitzii
NZ_CP030777.1	1073824	G-A	Faecalibacterium prausnitzii
NZ_CP030777.1	1074844	T-C	Faecalibacterium prausnitzii
NZ_CP030777.1	1074958	A-G	Faecalibacterium prausnitzii
NZ_CP030777.1	1075009	G-A	Faecalibacterium prausnitzii
NZ_CP030777.1	1075051	T-C	Faecalibacterium prausnitzii
NZ_CP030777.1	1075054	G-A	Faecalibacterium prausnitzii
NZ_CP030777.1	1075136	T-C	Faecalibacterium prausnitzii
NZ_CP030777.1	1075480	T-C	Faecalibacterium prausnitzii
NZ_CP030777.1	1075489	T-C	Faecalibacterium prausnitzii
NZ_CP030777.1	1075565	G-A	Faecalibacterium prausnitzii
NZ_CP030777.1	1075634	T-C	Faecalibacterium prausnitzii
NZ_CP030777.1	1075748	G-A	Faecalibacterium prausnitzii
NZ_CP030777.1	1075883	C-T	Faecalibacterium prausnitzii
NZ_CP030777.1	1075941	T-C	Faecalibacterium prausnitzii
NZ_CP030777.1	1076573	T-C	Faecalibacterium prausnitzii
NZ_CP030777.1	1079252	C-T	Faecalibacterium prausnitzii
NZ_CP030777.1	1082956	A-C	Faecalibacterium prausnitzii
NZ_CP030777.1	1083790	C-T	Faecalibacterium prausnitzii
NZ_CP030777.1	1085223	T-C	Faecalibacterium prausnitzii
NZ_CP030777.1	1085631	G-A	Faecalibacterium prausnitzii
NZ_CP030777.1	1086237	A-G	Faecalibacterium prausnitzii
NZ_CP030777.1	1086405	G-A	Faecalibacterium prausnitzii
NZ_CP030777.1	1086437	C-T	Faecalibacterium prausnitzii
NZ_CP030777.1	1086600	G-A	Faecalibacterium prausnitzii
NZ_CP030777.1	1086753	G-A	Faecalibacterium prausnitzii
NZ_CP030777.1	1086756	G-A	Faecalibacterium prausnitzii
NZ_CP030777.1	1086897	A-G	Faecalibacterium prausnitzii
NZ_CP030777.1	1087704	G-A	Faecalibacterium prausnitzii
NZ_CP030777.1	1089360	C-T	Faecalibacterium prausnitzii
NZ_CP030777.1	1089654	C-T	Faecalibacterium prausnitzii
NZ_CP030777.1	1090249	T-C	Faecalibacterium prausnitzii
NZ_CP030777.1	1153670	C-T	Faecalibacterium prausnitzii
NZ_CP030777.1	1153745	T-A	Faecalibacterium prausnitzii
NZ_CP030777.1	1251522	A-G	Faecalibacterium prausnitzii
NZ_CP030777.1	1289445	G-T	Faecalibacterium prausnitzii
NZ_CP030777.1	1289959	C-T	Faecalibacterium prausnitzii
NZ_CP030777.1	1298235	G-A	Faecalibacterium prausnitzii
NZ_CP030777.1	1299141	T-C	Faecalibacterium prausnitzii
NZ_CP030777.1	1299153	G-A	Faecalibacterium prausnitzii
NZ_CP030777.1	1335136	G-A	Faecalibacterium prausnitzii
NZ_CP030777.1	1335258	C-G	Faecalibacterium prausnitzii
NZ_CP030777.1	1340208	C-T	Faecalibacterium prausnitzii
NZ_CP030777.1	1343681	T-C	Faecalibacterium prausnitzii
NZ_CP030777.1	1343682	C-T	Faecalibacterium prausnitzii
NZ_CP030777.1	1343741	G-A	Faecalibacterium prausnitzii
NZ_CP030777.1	1346712	C-T	Faecalibacterium prausnitzii
NZ_CP030777.1	1346799	C-T	Faecalibacterium prausnitzii
NZ_CP030777.1	1346835	A-G	Faecalibacterium prausnitzii
NZ_CP030777.1	1394514	T-G	Faecalibacterium prausnitzii
NZ_CP030777.1	1622505	A-T	Faecalibacterium prausnitzii
NZ_CP030777.1	1622544	T-C	Faecalibacterium prausnitzii
NZ_CP030777.1	1646561	T-C	Faecalibacterium prausnitzii
NZ_CP030777.1	1720778	C-G	Faecalibacterium prausnitzii
NZ_CP030777.1	1720784	T-C	Faecalibacterium prausnitzii
NZ_CP030777.1	1720850	C-T	Faecalibacterium prausnitzii
NZ_CP030777.1	1720880	C-G	Faecalibacterium prausnitzii
NZ_CP030777.1	1723057	C-T	Faecalibacterium prausnitzii
NZ_CP030777.1	1753193	G-A	Faecalibacterium prausnitzii
NZ_CP030777.1	1753274	A-G	Faecalibacterium prausnitzii
NZ_CP030777.1	1753283	A-G	Faecalibacterium prausnitzii
NZ_CP030777.1	1753412	A-T	Faecalibacterium prausnitzii
NZ_CP030777.1	1753432	G-A	Faecalibacterium prausnitzii
NZ_CP030777.1	1753512	T-A	Faecalibacterium prausnitzii
NZ_CP030777.1	1753518	A-T	Faecalibacterium prausnitzii
NZ_CP030777.1	1753522	G-A	Faecalibacterium prausnitzii
NZ_CP030777.1	1753534	G-A	Faecalibacterium prausnitzii
NZ_CP030777.1	1753549	G-C	Faecalibacterium prausnitzii
NZ_CP030777.1	1753552	C-A	Faecalibacterium prausnitzii
NZ_CP030777.1	1802174	C-T	Faecalibacterium prausnitzii
NZ_CP030777.1	1802194	G-A	Faecalibacterium prausnitzii
NZ_CP030777.1	1802195	G-C	Faecalibacterium prausnitzii
NZ_CP030777.1	1802227	G-C	Faecalibacterium prausnitzii
NZ_CP030777.1	1802261	T-C	Faecalibacterium prausnitzii
NZ_CP030777.1	1802342	A-G	Faecalibacterium prausnitzii
NZ_CP030777.1	1802361	T-C	Faecalibacterium prausnitzii
NZ_CP030777.1	1862190	C-G	Faecalibacterium prausnitzii
NZ_CP030777.1	1862203	G-T	Faecalibacterium prausnitzii
NZ_CP030777.1	1865825	G-A	Faecalibacterium prausnitzii
NZ_CP030777.1	1866995	C-T	Faecalibacterium prausnitzii
NZ_CP030777.1	1868208	C-T	Faecalibacterium prausnitzii
NZ_CP030777.1	1868389	G-A	Faecalibacterium prausnitzii
NZ_CP030777.1	1868407	G-A	Faecalibacterium prausnitzii
NZ_CP030777.1	1868478	A-G	Faecalibacterium prausnitzii
NZ_CP030777.1	1868519	C-T	Faecalibacterium prausnitzii
NZ_CP030777.1	1868681	G-A	Faecalibacterium prausnitzii
NZ_CP030777.1	1868812	G-A	Faecalibacterium prausnitzii
NZ_CP030777.1	1869677	A-C	Faecalibacterium prausnitzii
NZ_CP030777.1	1869899	A-G	Faecalibacterium prausnitzii
NZ_CP030777.1	1870893	C-A	Faecalibacterium prausnitzii
NZ_CP030777.1	1871177	T-C	Faecalibacterium prausnitzii
NZ_CP030777.1	1871204	C-T	Faecalibacterium prausnitzii
NZ_CP030777.1	1937386	A-G	Faecalibacterium prausnitzii
NZ_CP030777.1	1937587	G-T	Faecalibacterium prausnitzii
NZ_CP030777.1	1999832	G-A	Faecalibacterium prausnitzii
NZ_CP030777.1	2119373	G-T	Faecalibacterium prausnitzii
NZ_CP030777.1	2119406	C-T	Faecalibacterium prausnitzii
NZ_CP030777.1	2119968	T-G	Faecalibacterium prausnitzii
NZ_CP030777.1	2120147	G-A	Faecalibacterium prausnitzii
NZ_CP030777.1	2120825	G-A	Faecalibacterium prausnitzii
NZ_CP030777.1	2121026	G-T	Faecalibacterium prausnitzii
NZ_CP030777.1	2247955	T-C	Faecalibacterium prausnitzii
NZ_CP030777.1	2265649	G-A	Faecalibacterium prausnitzii
NZ_CP030777.1	2265676	T-A	Faecalibacterium prausnitzii
NZ_CP030777.1	2265814	C-T	Faecalibacterium prausnitzii
NZ_CP030777.1	2265854	T-C	Faecalibacterium prausnitzii
NZ_CP030777.1	2288726	G-A	Faecalibacterium prausnitzii
NZ_CP030777.1	2291315	T-C	Faecalibacterium prausnitzii
NZ_CP030777.1	2291400	T-C	Faecalibacterium prausnitzii
NZ_CP030777.1	2291536	G-A	Faecalibacterium prausnitzii
NZ_CP030777.1	2293109	C-T	Faecalibacterium prausnitzii
NZ_CP030777.1	2293110	C-T	Faecalibacterium prausnitzii
NZ_CP030777.1	2299203	T-C	Faecalibacterium prausnitzii
NZ_CP030777.1	2314035	G-A	Faecalibacterium prausnitzii
NZ_CP030777.1	2314797	T-C	Faecalibacterium prausnitzii
NZ_CP030777.1	2321359	C-T	Faecalibacterium prausnitzii
NZ_CP030777.1	2321800	C-T	Faecalibacterium prausnitzii
NZ_CP030777.1	2322235	C-T	Faecalibacterium prausnitzii
NZ_CP030777.1	2322431	C-T	Faecalibacterium prausnitzii
NZ_CP030777.1	2322761	G-A	Faecalibacterium prausnitzii
NZ_CP030777.1	2322878	A-G	Faecalibacterium prausnitzii
NZ_CP030777.1	2322927	A-G	Faecalibacterium prausnitzii
NZ_CP030777.1	2323046	T-C	Faecalibacterium prausnitzii
NZ_CP030777.1	2323274	G-A	Faecalibacterium prausnitzii
NZ_CP030777.1	2323452	C-A	Faecalibacterium prausnitzii
NZ_CP030777.1	2324751	A-G	Faecalibacterium prausnitzii
NZ_CP030777.1	2330661	G-A	Faecalibacterium prausnitzii
NZ_CP030777.1	2330685	G-A	Faecalibacterium prausnitzii
NZ_CP030777.1	2330741	G-T	Faecalibacterium prausnitzii
NZ_CP030777.1	2330800	C-T	Faecalibacterium prausnitzii
NZ_CP030777.1	2330832	G-A	Faecalibacterium prausnitzii
NZ_CP030777.1	2330913	A-G	Faecalibacterium prausnitzii
NZ_CP030777.1	2331012	T-C	Faecalibacterium prausnitzii
NZ_CP030777.1	2333193	C-T	Faecalibacterium prausnitzii
NZ_CP030777.1	2333892	C-T	Faecalibacterium prausnitzii
NZ_CP030777.1	2334357	G-A	Faecalibacterium prausnitzii
NZ_CP030777.1	2334427	C-T	Faecalibacterium prausnitzii
NZ_CP030777.1	2334458	C-T	Faecalibacterium prausnitzii
NZ_CP030777.1	2334519	T-C	Faecalibacterium prausnitzii
NZ_CP030777.1	2334539	T-G	Faecalibacterium prausnitzii
NZ_CP030777.1	2334769	T-C	Faecalibacterium prausnitzii
NZ_CP030777.1	2335334	C-T	Faecalibacterium prausnitzii
NZ_CP030777.1	2355219	G-A	Faecalibacterium prausnitzii
NZ_CP030777.1	2355482	C-T	Faecalibacterium prausnitzii
NZ_CP030777.1	2355498	G-A	Faecalibacterium prausnitzii
NZ_CP030777.1	2355618	G-A	Faecalibacterium prausnitzii
NZ_CP030777.1	2355912	A-G	Faecalibacterium prausnitzii
NZ_CP030777.1	2355966	T-C	Faecalibacterium prausnitzii
NZ_CP030777.1	2356326	C-T	Faecalibacterium prausnitzii
NZ_CP030777.1	2356594	G-A	Faecalibacterium prausnitzii
NZ_CP030777.1	2356627	G-A	Faecalibacterium prausnitzii
NZ_CP030777.1	2356799	G-A	Faecalibacterium prausnitzii
NZ_CP030777.1	2357390	C-T	Faecalibacterium prausnitzii
NZ_CP030777.1	2357466	C-T	Faecalibacterium prausnitzii
NZ_CP030777.1	2357815	G-T	Faecalibacterium prausnitzii
NZ_CP030777.1	2359643	A-C	Faecalibacterium prausnitzii
NZ_CP030777.1	2360322	C-T	Faecalibacterium prausnitzii
NZ_CP030777.1	2360353	C-T	Faecalibacterium prausnitzii
NZ_CP030777.1	2360360	T-C	Faecalibacterium prausnitzii
NZ_CP030777.1	2360395	A-G	Faecalibacterium prausnitzii
NZ_CP030777.1	2380673	G-A	Faecalibacterium prausnitzii
NZ_CP030777.1	2380706	G-A	Faecalibacterium prausnitzii
NZ_CP030777.1	2380733	G-A	Faecalibacterium prausnitzii
NZ_CP030777.1	2400355	G-A	Faecalibacterium prausnitzii
NZ_CP030777.1	2400830	C-T	Faecalibacterium prausnitzii
NZ_CP030777.1	2498766	C-T	Faecalibacterium prausnitzii
NZ_CP030777.1	2498779	C-A	Faecalibacterium prausnitzii
NZ_CP030777.1	2499837	G-A	Faecalibacterium prausnitzii
NZ_CP030777.1	2499857	G-T	Faecalibacterium prausnitzii
NZ_CP030777.1	2568201	G-A	Faecalibacterium prausnitzii
NZ_CP030777.1	2568219	A-G	Faecalibacterium prausnitzii
NZ_CP030777.1	2569116	C-T	Faecalibacterium prausnitzii
NZ_CP030777.1	2569150	C-T	Faecalibacterium prausnitzii
NZ_CP030777.1	2569278	C-T	Faecalibacterium prausnitzii
NZ_CP030777.1	2569365	G-A	Faecalibacterium prausnitzii
NZ_CP030777.1	2569376	G-T	Faecalibacterium prausnitzii
NZ_CP030777.1	2569484	G-T	Faecalibacterium prausnitzii
NZ_CP030777.1	2743720	G-A	Faecalibacterium prausnitzii
NZ_CP030777.1	2776710	A-G	Faecalibacterium prausnitzii
NZ_CP030777.1	2786449	G-A	Faecalibacterium prausnitzii
NZ_CP030777.1	2867797	T-C	Faecalibacterium prausnitzii
NZ_CP030777.1	2868566	A-G	Faecalibacterium prausnitzii
NZ_CP030777.1	2955615	A-G	Faecalibacterium prausnitzii
NZ_CP030777.1	2955623	T-C	Faecalibacterium prausnitzii
NZ_CYXX01000006.1	79347	A-G	Roseburia inulinivorans
NZ_CYXX01000006.1	86816	A-G	Roseburia inulinivorans
NZ_CYXX01000006.1	86935	A-G	Roseburia inulinivorans
NZ_CYXX01000006.1	90871	C-T	Roseburia inulinivorans
NZ_CYXX01000006.1	106489	C-G	Roseburia inulinivorans
NZ_CYXX01000008.1	112788	T-C	Roseburia inulinivorans
NZ_CYXX01000008.1	112866	G-A	Roseburia inulinivorans
NZ_CYXX01000008.1	114583	C-T	Roseburia inulinivorans
NZ_CYXX01000008.1	115272	A-G	Roseburia inulinivorans
NZ_CYXX01000008.1	116180	C-T	Roseburia inulinivorans
NZ_CYXX01000008.1	116210	G-A	Roseburia inulinivorans
NZ_CYXX01000008.1	117364	C-G	Roseburia inulinivorans
NZ_CYXX01000027.1	38092	A-G	Roseburia inulinivorans
NZ_CYXX01000027.1	38099	C-T	Roseburia inulinivorans
NZ_CYXX01000027.1	38363	T-C	Roseburia inulinivorans
NZ_CYXX01000028.1	18174	G-A	Roseburia inulinivorans
NZ_CYXX01000028.1	18562	A-G	Roseburia inulinivorans
NZ_CYXX01000037.1	3336	C-A	Roseburia inulinivorans
NZ_CYZK01000001.1	172780	G-A	Coprococcus comes
NZ_CYZK01000013.1	762	A-T	Coprococcus comes
NZ_CYZK01000033.1	18085	T-G	Coprococcus comes
NZ_CZAF01000006.1	23294	C-T	Bacteroides uniformis
NZ_DS990198.1	62844	A-T	[Ruminococcus] lactaris
NZ_JAAIOD010000007.1	114397	G-A	Dorea longicatena
NZ_JAAIOD010000018.1	13327	T-C	Dorea longicatena
NZ_JAAIOD010000018.1	13481	G-A	Dorea longicatena
NZ_JAAIOD010000018.1	14174	A-G	Dorea longicatena
NZ_JAAIOD010000018.1	14276	G-A	Dorea longicatena
NZ_LT907978.1	3463016	T-C	Anaerobutyricum hallii
NZ_QSOD01000003.1	4139	G-A	Ruminococcus bromii
NZ_QSOD01000003.1	21982	T-A	Ruminococcus bromii
NZ_WKRD01000006.1	77287	T-C	Lachnospira eligens
NZ_WKRD01000006.1	77513	G-A	Lachnospira eligens
NZ_WKRD01000018.1	64	C-T	Lachnospira eligens
NZ_WKRD01000018.1	169	T-C	Lachnospira eligens
NZ_WKRD01000018.1	1099	A-G	Lachnospira eligens
NZ_WKRD01000018.1	1100	T-C	Lachnospira eligens
NZ_WKRD01000018.1	1353	T-A	Lachnospira eligens
NZ_WKRD01000018.1	1420	C-T	Lachnospira eligens
NZ_WKRD01000018.1	2664	A-G	Lachnospira eligens
NZ_WKRD01000018.1	2954	T-G	Lachnospira eligens
NZ_WKRD01000018.1	2955	T-A	Lachnospira eligens
NZ_WKRD01000018.1	2956	A-T	Lachnospira eligens
NZ_WKRD01000020.1	685	A-G	Lachnospira eligens
NZ_WKRD01000020.1	691	G-A	Lachnospira eligens
NZ_WKRD01000020.1	1461	A-G	Lachnospira eligens
NZ_WKRD01000020.1	1513	T-C	Lachnospira eligens
NZ_WNAJ01000005.1	9554	A-T	Roseburia intestinalis
NZ_WNAJ01000005.1	9555	T-G	Roseburia intestinalis
NZ_WNAJ01000008.1	53675	C-T	Roseburia intestinalis
NZ_WNAJ01000010.1	128501	G-A	Roseburia intestinalis
NZ_WNAJ01000023.1	55020	C-T	Roseburia intestinalis
NZ_WNAJ01000028.1	14923	A-T	Roseburia intestinalis
NZ_WNAJ01000028.1	15027	C-T	Roseburia intestinalis
NZ_WNAJ01000028.1	15980	T-G	Roseburia intestinalis
NZ_WNAJ01000028.1	15981	G-A	Roseburia intestinalis
NZ_WNAJ01000028.1	16018	A-T	Roseburia intestinalis
NZ_WNAJ01000028.1	16022	A-T	Roseburia intestinalis
NZ_WNAJ01000028.1	16139	C-T	Roseburia intestinalis
NZ_WNAJ01000028.1	16320	C-T	Roseburia intestinalis
NZ_WNAJ01000028.1	18561	G-A	Roseburia intestinalis
NZ_WNAJ01000028.1	18888	C-T	Roseburia intestinalis
NZ_WNAJ01000028.1	18889	G-T	Roseburia intestinalis
NZ_WNAJ01000046.1	309	C-T	Roseburia intestinalis

[truncated: 2 more sheets: human-HNU082, human-Zhang]
