# Supplementary material for: Probiotic consumption influences universal adaptive mutations in indigenous human and mouse gut microbiota
Source: Commun Biol. 2021 Oct 18;4:1198. doi: 10.1038/s42003-021-02724-8 (PMC8523657; doi:10.1038/s42003-021-02724-8)
Supplement: Supplementary file 6 — Supplementary data 3 [file 42003_2021_2724_MOESM6_ESM.xlsx]

## Sheet: Sheet1
PERMANOVA test							Subjects		Subjects		Subjects
Variables	No.subjects	P value	R2	F value		Probiotics strains	AH1206	Probiotics dose	<1010	Probiotics duration	1 week
Probiotics strains	7	<0.001	0.654	39.897			Supherb Bio-25		>1010		2 weeks
Probiotics dose	2	<0.001	0.058	9.721			LGG				4 weeks/30 days
Probiotics duration	4	<0.001	0.432	34.889			HN019				2 years
							Probio-Fit
							HNU082
							Zhang
