# Supplementary material for: Probiotic consumption influences universal adaptive mutations in indigenous human and mouse gut microbiota
Source: Commun Biol. 2021 Oct 18;4:1198. doi: 10.1038/s42003-021-02724-8 (PMC8523657; doi:10.1038/s42003-021-02724-8)
Supplement: Supplementary file 7 — Supplementary data 4 [file 42003_2021_2724_MOESM7_ESM.xlsx]

## Sheet: Faecalibacterium prausnitzii
POS	Probiotics
340649	[Probio Fit] and [HNU082] and [Zhang]	Unique
933317	[Probio Fit] and [HNU082] and [Zhang]	Unique
936527	[Probio Fit] and [HNU082] and [Zhang]	Unique
948824	[Probio Fit] and [HNU082] and [Zhang]	Unique
1075051	[Probio Fit] and [HNU082] and [Zhang]	Unique
1075054	[Probio Fit] and [HNU082] and [Zhang]	Unique
2322761	[AH1206] and [Probio Fit] and [HNU082]	Unique
2322857	[AH1206] and [HNU082] and [Zhang]	Unique
2330661	[Probio Fit] and [HNU082] and [Zhang]	Unique
2330741	[AH1206] and [Probio Fit] and [HNU082]	Unique
2335191	[AH1206] and [HNU082] and [Zhang]	Unique
2335334	[AH1206] and [Probio Fit] and [HNU082] and [Zhang]	Unique
2335385	[AH1206] and [HNU082] and [Zhang]	Unique
2336242	[AH1206] and [HNU082] and [Zhang]	Unique
2359643	[Probio Fit] and [HNU082] and [Zhang]
2360322	[Probio Fit] and [HNU082] and [Zhang]
2360360	[Probio Fit] and [HNU082] and [Zhang]	Unique
2498766	[Probio Fit] and [HNU082] and [Zhang]	Unique
2499857	[Probio Fit] and [HNU082] and [Zhang]	Unique

## Sheet: Eubacterium rectale
POS	Probiotics
3196932	[Zhang] and [LGG]
3197598	[LGG] and [HNU082]

## Sheet: Roseburia intestinalis
POS	Probiotics
NZ_WNAJ01000005.1-9554	[Probio Fit] and [Zhang]
NZ_WNAJ01000010.1-128501	[Probio Fit] and [Zhang]
