# Supplementary material for: Probiotic consumption influences universal adaptive mutations in indigenous human and mouse gut microbiota
Source: Commun Biol. 2021 Oct 18;4:1198. doi: 10.1038/s42003-021-02724-8 (PMC8523657; doi:10.1038/s42003-021-02724-8)
Supplement: Supplementary file 9 — Supplementary data 6 [file 42003_2021_2724_MOESM9_ESM.xlsx]

## Sheet: Sheet1
Inherited-POS	Protein-product		Transient-POS	Protein-product
13223	NA		14162	NA
14153	NA		14165	NA
15461	NA		45679	hypothetical protein
16082	NA		48087	NA
63041	recombinase		48101	NA
63068	recombinase		48109	NA
63094	recombinase		48264	NA
63473	recombinase		52051	MBL fold metallo-hydrolase
63479	recombinase		52504	NA
63694	recombinase		52578	NA
63849	recombinase		63116	recombinase
64018	recombinase		63454	recombinase
64025	recombinase		65702	sigma-70 family RNA polymerase sigma factor
64307	recombinase		74120	XRE family transcriptional regulator
64316	recombinase		74342	XRE family transcriptional regulator
64714	hypothetical protein		78693	hypothetical protein
74632	plasmid mobilization relaxosome protein MobC		84853	NA
74656	plasmid mobilization relaxosome protein MobC		84854	NA
74752	plasmid mobilization relaxosome protein MobC		85620	NlpC/P60 family protein
76282	NA		85674	NlpC/P60 family protein
76309	NA		85683	NlpC/P60 family protein
76380	phage antirepressor protein		86082	NlpC/P60 family protein
76385	phage antirepressor protein		88924	NA
81626	hypothetical protein		89887	NA
84931	NlpC/P60 family protein		91354	hypothetical protein
87273	NA		103060	type IV secretory system conjugative DNA transfer family protein
88876	NA		103066	type IV secretory system conjugative DNA transfer family protein
90398	NA		103411	type IV secretory system conjugative DNA transfer family protein
91201	hypothetical protein		114373	helix-turn-helix domain-containing protein
91390	hypothetical protein		202451	site-specific integrase
91402	hypothetical protein		227538	NA
103126	type IV secretory system conjugative DNA transfer family protein		228480	sensor histidine kinase
103156	type IV secretory system conjugative DNA transfer family protein		228497	sensor histidine kinase
113256	NA		232577	NA
113400	NA		232879	NA
113445	NA		234236	NA
113517	NA		234779	NA
114141	helix-turn-helix domain-containing protein		234824	NA
114370	helix-turn-helix domain-containing protein		235653	site-specific integrase
114681	NA		236385	site-specific integrase
148060	NA		236418	site-specific integrase
186439	NA		236946	site-specific integrase
186531	ABC transporter permease		239367	phosphoenolpyruvate carboxykinase ATP
186544	ABC transporter permease		332468	NA
186558	ABC transporter permease		332805	NA
227526	NA		332806	NA
227565	NA		334842	50S ribosomal protein L2
227859	NA		334843	50S ribosomal protein L2
227967	NA		334886	50S ribosomal protein L2
228359	sensor histidine kinase		335168	50S ribosomal protein L2
228587	sensor histidine kinase		335660	NA
228637	sensor histidine kinase		336229	30S ribosomal protein S3
228809	sensor histidine kinase		336765	50S ribosomal protein L16
228877	sensor histidine kinase		336863	50S ribosomal protein L16
229720	DNA-binding response regulator		337074	50S ribosomal protein L16
239049	phosphoenolpyruvate carboxykinase ATP		340372	50S ribosomal protein L18
239123	phosphoenolpyruvate carboxykinase ATP		340928	30S ribosomal protein S5
239160	phosphoenolpyruvate carboxykinase ATP		341263	50S ribosomal protein L30
332191	NA		341652	50S ribosomal protein L15
332636	30S ribosomal protein S10		341815	preprotein translocase subunit SecY
332807	NA		345217	translation initiation factor IF-1
333524	50S ribosomal protein L3		345355	NA
333634	50S ribosomal protein L4		345362	NA
333739	50S ribosomal protein L4		347195	DNA-directed RNA polymerase subunit alpha
333760	50S ribosomal protein L4		348260	50S ribosomal protein L17
333790	50S ribosomal protein L4		348410	50S ribosomal protein L17
334057	50S ribosomal protein L4		420382	cysteine--tRNA ligase
334440	50S ribosomal protein L23		420448	cysteine--tRNA ligase
334700	50S ribosomal protein L2		423733	NA
335216	50S ribosomal protein L2		463350	NA
335803	50S ribosomal protein L22		463458	electron transport complex subunit RsxC
335901	50S ribosomal protein L22		487468	ABC transporter ATP-binding protein
335902	50S ribosomal protein L22		493694	recombinase family protein
335905	50S ribosomal protein L22		494018	recombinase family protein
336819	50S ribosomal protein L16		494378	recombinase family protein
337086	50S ribosomal protein L16		517234	30S ribosomal protein S9
338260	50S ribosomal protein L24		517300	30S ribosomal protein S9
338304	50S ribosomal protein L24		517303	30S ribosomal protein S9
338621	50S ribosomal protein L5		526550	bifunctional 4-hydroxy-2-oxoglutarate aldolase/2-dehydro-3-deoxy-phosphogluconate aldolase
339377	30S ribosomal protein S8		581449	pyruvate, phosphate dikinase
340186	50S ribosomal protein L6		727830	amylosucrase
340339	50S ribosomal protein L18		731311	site-specific integrase
340459	50S ribosomal protein L18		753322	hypothetical protein
340649	30S ribosomal protein S5		755022	hypothetical protein
340700	30S ribosomal protein S5		755034	hypothetical protein
341109	NA		784172	NA
341239	50S ribosomal protein L30		784173	NA
341475	50S ribosomal protein L15		784401	50S ribosomal protein L11
341613	50S ribosomal protein L15		784624	NA
345118	translation initiation factor IF-1		785650	50S ribosomal protein L10
345292	translation initiation factor IF-1		785779	50S ribosomal protein L10
345724	30S ribosomal protein S13		808931	NA
345907	30S ribosomal protein S13		808957	HU family DNA-binding protein
346269	30S ribosomal protein S11		896350	nucleic acid-binding protein
346568	30S ribosomal protein S4		896353	nucleic acid-binding protein
347294	DNA-directed RNA polymerase subunit alpha		924203	NA
347300	DNA-directed RNA polymerase subunit alpha		926333	desulfoferrodoxin
348254	50S ribosomal protein L17		933292	NA
348407	50S ribosomal protein L17		934206	alcohol dehydrogenase
436456	NA		936527	phosphohydrolase
436535	adenylosuccinate synthase		936864	phosphohydrolase
436553	adenylosuccinate synthase		937486	NA
487504	ABC transporter ATP-binding protein		937503	NA
487543	ABC transporter ATP-binding protein		945514	hypothetical protein
487838	ABC transporter ATP-binding protein		948753	type II toxin-antitoxin system PemK/MazF family toxin
487839	ABC transporter ATP-binding protein		949029	hypothetical protein
487942	ABC transporter ATP-binding protein		949041	hypothetical protein
501600	acetate kinase		949133	NA
516908	50S ribosomal protein L13		950568	NA
525204	sugar kinase		950569	NA
525288	sugar kinase		954036	alpha-glucosidase
525306	sugar kinase		954048	alpha-glucosidase
582523	pyruvate, phosphate dikinase		954066	alpha-glucosidase
582643	pyruvate, phosphate dikinase		954141	alpha-glucosidase
678115	NA		954202	alpha-glucosidase
678722	hypothetical protein		954249	alpha-glucosidase
717114	glycoside hydrolase family 32 protein		954315	alpha-glucosidase
753106	hypothetical protein		954463	alpha-glucosidase
753164	hypothetical protein		954487	alpha-glucosidase
754678	NA		954509	alpha-glucosidase
755302	hypothetical protein		954590	alpha-glucosidase
851334	KH domain-containing protein		954819	alpha-glucosidase
851346	KH domain-containing protein		954996	alpha-glucosidase
927035	NA		955263	alpha-glucosidase
927089	NA		955677	alpha-glucosidase
932806	ADP-ribosylglycohydrolase family protein		955726	alpha-glucosidase
932872	ADP-ribosylglycohydrolase family protein		955871	alpha-glucosidase
933310	NA		955935	alpha-glucosidase
933314	NA		958662	desulfoferrodoxin
933317	NA		964993	cyclase family protein
933555	Hsp20/alpha crystallin family protein		965104	cyclase family protein
934611	alcohol dehydrogenase		969708	citrate transporter
934754	alcohol dehydrogenase		969714	citrate transporter
934908	alcohol dehydrogenase		969717	citrate transporter
934926	alcohol dehydrogenase		969858	citrate transporter
934932	alcohol dehydrogenase		981409	Crp/Fnr family transcriptional regulator
935040	alcohol dehydrogenase		1043664	GGGtGRT protein
936878	phosphohydrolase		1044042	GGGtGRT protein
945546	hypothetical protein		1071404	Trk family potassium uptake protein
948824	NA		1072103	Trk family potassium uptake protein
949732	hypothetical protein		1072130	Trk family potassium uptake protein
950002	hypothetical protein		1072349	Trk family potassium uptake protein
950234	hypothetical protein		1073011	TrkA family potassium uptake protein
954357	alpha-glucosidase		1073101	TrkA family potassium uptake protein
967475	ZIP family metal transporter		1073704	sensor histidine kinase KdpD
967884	SAM-dependent methyltransferase		1075051	sensor histidine kinase KdpD
968018	SAM-dependent methyltransferase		1075054	sensor histidine kinase KdpD
969804	citrate transporter		1075373	sensor histidine kinase KdpD
970248	citrate transporter		1075565	NA
970413	citrate transporter		1075886	NA
970415	citrate transporter		1079252	carbohydrate ABC transporter substrate-binding protein
1043085	hypothetical protein		1080122	carbohydrate ABC transporter substrate-binding protein
1043103	hypothetical protein		1083691	1,3-beta-galactosyl-N-acetylhexosamine phosphorylase
1043112	hypothetical protein		1083700	1,3-beta-galactosyl-N-acetylhexosamine phosphorylase
1043541	hypothetical protein		1083790	1,3-beta-galactosyl-N-acetylhexosamine phosphorylase
1072163	Trk family potassium uptake protein		1085880	DUF4981 domain-containing protein
1072217	Trk family potassium uptake protein		1086653	DUF4981 domain-containing protein
1072268	Trk family potassium uptake protein		1086744	DUF4981 domain-containing protein
1072664	Trk family potassium uptake protein		1086753	DUF4981 domain-containing protein
1072711	TrkA family potassium uptake protein		1086756	DUF4981 domain-containing protein
1073044	TrkA family potassium uptake protein		1326342	acyl-CoA dehydrogenase
1073484	NA		1326402	acyl-CoA dehydrogenase
1073891	sensor histidine kinase KdpD		1326477	NA
1073917	sensor histidine kinase KdpD		1326494	electron transfer flavoprotein beta subunit/FixA family protein
1074844	sensor histidine kinase KdpD		1335136	NA
1074958	sensor histidine kinase KdpD		1340133	DNA-directed RNA polymerase subunit beta'
1075009	sensor histidine kinase KdpD		1340208	DNA-directed RNA polymerase subunit beta'
1075883	NA		1343390	30S ribosomal protein S12
1075982	NA		1343513	NA
1076125	NA		1343517	NA
1085478	DUF4981 domain-containing protein		1346670	elongation factor Tu
1085507	DUF4981 domain-containing protein		1346802	elongation factor Tu
1085631	DUF4981 domain-containing protein		1346835	elongation factor Tu
1085640	DUF4981 domain-containing protein		1380555	30S ribosomal protein S2
1085787	DUF4981 domain-containing protein		1380999	elongation factor Ts
1085877	DUF4981 domain-containing protein		1483389	XRE family transcriptional regulator
1086207	DUF4981 domain-containing protein		1622505	30S ribosomal protein S18
1086237	DUF4981 domain-containing protein		1624958	extracellular solute-binding protein
1153568	NA		1645469	NA
1153670	NA		1645483	NA
1327862	electron transfer flavoprotein subunit alpha/FixB family protein		1646561	site-specific integrase
1343477	NA		1646597	site-specific integrase
1343681	30S ribosomal protein S7		1646750	site-specific integrase
1343682	30S ribosomal protein S7		1646789	site-specific integrase
1343696	30S ribosomal protein S7		1646808	NA
1343741	30S ribosomal protein S7		1646813	NA
1594421	NA		1655035	restriction endonuclease
1622544	30S ribosomal protein S18		1720757	NADP-specific glutamate dehydrogenase
1622564	30S ribosomal protein S18		1720778	NADP-specific glutamate dehydrogenase
1748974	YebC/PmpR family DNA-binding transcriptional regulator		1720784	NADP-specific glutamate dehydrogenase
1753157	50S ribosomal protein L27		1753193	50S ribosomal protein L27
1753175	50S ribosomal protein L27		1753412	50S ribosomal protein L21
1753432	50S ribosomal protein L21		1753512	50S ribosomal protein L21
1802174	NA		1753518	50S ribosomal protein L21
1802261	NA		1753522	50S ribosomal protein L21
1815502	agmatinase		1802342	NA
1856562	replication initiator A domain-containing protein		1802361	NA
1864794	NA		1831433	proline--tRNA ligase
1869677	NA		1834749	two-component sensor histidine kinase
1870893	hypothetical protein		1834773	two-component sensor histidine kinase
1938557	NA		1834881	two-component sensor histidine kinase
1980274	NA		1834888	two-component sensor histidine kinase
1980305	NA		1835236	NA
1980894	NA		1835270	NA
1982528	ABC transporter permease		1835285	NA
1982531	ABC transporter permease		1837358	TlpA family protein disulfide reductase
1982703	ABC transporter permease		1837421	TlpA family protein disulfide reductase
1999815	type I glyceraldehyde-3-phosphate dehydrogenase		1856380	replication initiator A domain-containing protein
1999832	type I glyceraldehyde-3-phosphate dehydrogenase		1856550	replication initiator A domain-containing protein
2121026	DUF4866 domain-containing protein		1856629	replication initiator A domain-containing protein
2200763	polyribonucleotide nucleotidyltransferase		1857073	replication initiator A domain-containing protein
2200829	polyribonucleotide nucleotidyltransferase		1857107	ParA family protein
2202365	polyribonucleotide nucleotidyltransferase		1862102	NA
2222005	aldehyde ferredoxin oxidoreductase		1862155	NA
2223172	aldehyde ferredoxin oxidoreductase		1862190	NA
2262313	NA		1862203	NA
2265814	recombinase		1864712	NA
2291675	hypothetical protein		1864818	NA
2292270	ATP-binding cassette domain-containing protein		1864901	NA
2293009	hypothetical protein		1864915	NA
2314974	N-domain protein, SNF2 family		1864938	NA
2322761	NA		1865005	NA
2323550	NA		1866569	hypothetical protein
2324097	NA		1868389	relaxase
2324138	NA		1868407	relaxase
2324208	NA		1868681	relaxase
2324516	NA		1868812	relaxase
2324751	NA		1869899	NA
2329496	23S rRNA methyltransferase		1980110	NA
2329908	FprA family A-type flavoprotein		1980146	NA
2330375	FprA family A-type flavoprotein		1999769	type I glyceraldehyde-3-phosphate dehydrogenase
2330376	FprA family A-type flavoprotein		1999937	type I glyceraldehyde-3-phosphate dehydrogenase
2330661	FprA family A-type flavoprotein		2000201	type I glyceraldehyde-3-phosphate dehydrogenase
2330685	FprA family A-type flavoprotein		2039543	translation initiation factor IF-2
2330741	FprA family A-type flavoprotein		2107767	carbohydrate ABC transporter permease
2330799	FprA family A-type flavoprotein		2111975	NA
2330800	FprA family A-type flavoprotein		2111978	NA
2330913	FprA family A-type flavoprotein		2112681	NA
2331012	FprA family A-type flavoprotein		2112905	NA
2331148	DUF2249 domain-containing protein		2116186	carbohydrate-binding protein
2331274	DUF2249 domain-containing protein		2119406	hypothetical protein
2331839	DUF2249 domain-containing protein		2119941	hypothetical protein
2331872	DUF2249 domain-containing protein		2119968	hypothetical protein
2331953	DUF2249 domain-containing protein		2120027	hypothetical protein
2332132	ferredoxin		2120051	hypothetical protein
2332282	NA		2120111	hypothetical protein
2332854	Crp/Fnr family transcriptional regulator		2120269	NA
2332926	Crp/Fnr family transcriptional regulator		2120447	DUF4866 domain-containing protein
2332944	Crp/Fnr family transcriptional regulator		2139198	NA
2333391	thioredoxin-disulfide reductase		2202329	polyribonucleotide nucleotidyltransferase
2333664	thioredoxin-disulfide reductase		2221876	aldehyde ferredoxin oxidoreductase
2334240	thioredoxin-disulfide reductase		2265649	recombinase
2334427	thioredoxin		2265676	recombinase
2334769	NA		2265854	recombinase
2334817	NA		2288684	hypothetical protein
2335191	nitroreductase		2288691	hypothetical protein
2335385	nitroreductase		2288726	hypothetical protein
2337809	ribonucleoside-diphosphate reductase subunit alpha		2293311	hypothetical protein
2342611	acyl-CoA dehydrogenase		2314797	N-domain protein, SNF2 family
2355186	desulfoferrodoxin		2321089	NA
2355378	desulfoferrodoxin		2321191	NA
2355912	rubrerythrin family protein		2322594	NA
2355966	rubrerythrin family protein		2322725	NA
2356326	Crp/Fnr family transcriptional regulator		2322857	ferritin
2356398	Crp/Fnr family transcriptional regulator		2322878	ferritin
2356415	Crp/Fnr family transcriptional regulator		2323083	ferritin
2357390	DNA-binding protein		2332493	Crp/Fnr family transcriptional regulator
2357815	hypothetical protein		2332632	Crp/Fnr family transcriptional regulator
2359643	NA		2334113	thioredoxin-disulfide reductase
2359696	NA		2334126	thioredoxin-disulfide reductase
2359700	NA		2335334	nitroreductase
2360001	XRE family transcriptional regulator		2336242	ribonucleotide-diphosphate reductase subunit beta
2360638	peptidase S24		2337269	ribonucleoside-diphosphate reductase subunit alpha
2380706	30S ribosomal protein S21		2340701	NA
2380733	30S ribosomal protein S21		2356071	Crp/Fnr family transcriptional regulator
2400725	50S ribosomal protein L35		2357069	DNA-binding protein
2400830	translation initiation factor IF-3		2359040	hypothetical protein
2498689	hypothetical protein		2359202	NA
2568104	bifunctional 4-hydroxy-3-methylbut-2-enyl diphosphate reductase/30S ribosomal protein S1		2359218	NA
2568201	bifunctional 4-hydroxy-3-methylbut-2-enyl diphosphate reductase/30S ribosomal protein S1		2359462	hypothetical protein
2568912	bifunctional 4-hydroxy-3-methylbut-2-enyl diphosphate reductase/30S ribosomal protein S1		2359488	hypothetical protein
2569035	bifunctional 4-hydroxy-3-methylbut-2-enyl diphosphate reductase/30S ribosomal protein S1		2360229	peptidase S24
2569150	bifunctional 4-hydroxy-3-methylbut-2-enyl diphosphate reductase/30S ribosomal protein S1		2360322	peptidase S24
2569278	bifunctional 4-hydroxy-3-methylbut-2-enyl diphosphate reductase/30S ribosomal protein S1		2360341	peptidase S24
2569364	bifunctional 4-hydroxy-3-methylbut-2-enyl diphosphate reductase/30S ribosomal protein S1		2360353	peptidase S24
2569365	bifunctional 4-hydroxy-3-methylbut-2-enyl diphosphate reductase/30S ribosomal protein S1		2360360	peptidase S24
2569376	bifunctional 4-hydroxy-3-methylbut-2-enyl diphosphate reductase/30S ribosomal protein S1		2360395	peptidase S24
2569484	bifunctional 4-hydroxy-3-methylbut-2-enyl diphosphate reductase/30S ribosomal protein S1		2360796	peptidase S24
2776473	NA		2361311	hypothetical protein
2857968	site-specific integrase		2379015	NA
2858232	NA		2379017	NA
2867876	recombinase		2400310	50S ribosomal protein L20
2909652	NA		2400355	50S ribosomal protein L20
			2400517	50S ribosomal protein L20
			2400671	50S ribosomal protein L35
			2459572	NA
			2459578	NA
			2460000	NA
			2498766	NA
			2498779	NA
			2499857	NA
			2568171	bifunctional 4-hydroxy-3-methylbut-2-enyl diphosphate reductase/30S ribosomal protein S1
			2569116	bifunctional 4-hydroxy-3-methylbut-2-enyl diphosphate reductase/30S ribosomal protein S1
			2690733	ATP synthase F1 subunit gamma
			2690778	ATP synthase F1 subunit gamma
			2704355	hypothetical protein
			2704440	hypothetical protein
			2786449	molecular chaperone DnaK
			2886680	NA
			2901989	DUF4368 domain-containing protein
			2902018	DUF4368 domain-containing protein
			2902132	DUF4368 domain-containing protein
			2909601	NA
			2955578	NA
			2955615	NA
			2955623	NA
			2956392	serine--tRNA ligase
