# Supplementary material for: Probiotic consumption influences universal adaptive mutations in indigenous human and mouse gut microbiota
Source: Commun Biol. 2021 Oct 18;4:1198. doi: 10.1038/s42003-021-02724-8 (PMC8523657; doi:10.1038/s42003-021-02724-8)
Supplement: Supplementary file 10 — Supplementary data 7 [file 42003_2021_2724_MOESM10_ESM.xlsx]

## Sheet: figure1a
Mixed LEV	T0	1	1
Mixed LEV	T1	1	2
L.rhamnosus GG	T0	5
L.rhamnosus GG	T1	4
Probio-Fit	T0	5	12	9	9	7	7	11	8	6	9	5	14	13	9	14	15	15	15	15	15
Probio-Fit	T1	5	7	8	7	8	5	7	7	7	5	8	7	6	8	8	10	9	8	9	8
L.casei ATCC334	T0	10	11	11	10	11	12	11
L.casei ATCC334	T1	9	10	9	10	10	11	11
L.plantarum HNU082	T0	3	3	5	5	4	5
L.plantarum HNU082	T1	7	5	7	7	6	4
B.longum AH1206	T0	17	17	9	13	8	17	19	20	21	19	12	18	18	18	3	10	10	20	20	23	14
B.longum AH1206	T1	19	20	16	3	24	21	23	24	20	20	4	16	19	17	6	16	14	16	16	17	22
Supherb Bio-25	T0	28	20	16	30	3	2	2	10	16	8
Supherb Bio-25	T1	18	8	16	25	2	1	3	7	2	15
L.rhamnosus GG	T0	10	13	13	15	14	11	13	14	17	18	12	13	10	11	10	15	14	12	12	12	16	13	12	15	14	11	12	12	13	12	11	14	14	13	11	16	14	14	10	12	11	9	15	10	13	13	15	10
L.rhamnosus GG	T1	34	8	9	11	9	11	9	9	7	13	3	7	7	10	6	11	5	8	10	9	12	7	6	14	7	7	6	6	12	8	9	8	9	4	11	12	13	6	9	8	15	7	8	8	8	7	14	4
B.lactis HN019	T0	13	10	12	11	9	8	12	11	15
B.lactis HN019	T1	9	8	7	5	10	9	7	7	8	7	7	4	6
Probio-Fit	T0	28	33	28	31	34	30	33	28	28	30	31	34	24	27	27	32	31	30	33	29	29	30	32	32	35	31	30	31	28	29	26	34	28
Probio-Fit	T1	32	28	28	31	31	31	31	34	29	29	31	31	29	33	29	31	8	29	34	29	29	32	32	31	34	34	33	34	28	34	34	29	30
L.plantarum HNU082	T0	22	20	19	24	25	19	25
L.plantarum HNU082	T1	26	18	17	23	21	22	24
L.casei Zhang	T0	12	30	24	28	20	25	17	28	28	24	28	26	25	26	5	25	23	20	27
L.casei Zhang	T1	9	30	26	29	18	25	20	25	29	30	27	27	29	29	30	21	30	25	32
[truncated: 27 more columns]

## Sheet: figure1b
mice				human
	depth	SNV number			depth	SNV
A1	4.51227	3		A1	3.82002	21374
A2	4.69549	11		A2	3.69162	8510
A3	4.59132	64		A3	2.85852	15123
A4	4.67256	54		A4	0.785803	12
A5	5.53019	391		A5	6.814	20481
A6	5.95597	305		A6	2.5096	18958
A7	2.99639	11945		A7	3.28427	4737
A8	2.65742	17231		A8	4.0747	25365
A9	3.21988	21019		A9	2.70898	24660
A10	3.13859	19830		A10	2.55906	4116
A11	2.20688	503		A11	1.38379	68
A12	2.67499	26818		A12	3.54734	570
A13	2.85174	22203		A13	4.39491	28816
A14	3.41403	15807		A14	2.29025	5263
A15	2.79788	852		A15	1.59717	16
A16	2.16508	516		A16	2.69581	6535
A17	3.21657	375		A17	1.94275	371
A18	2.58073	48205		A18	1.97255	2574
A19	2.28989	20558		A19	2.03307	306
A20	2.83484	1190		A20	1.83276	684
A21	2.87139	469		A21	4.64336	8063
A22	2.80194	135		A22	2.43468	691
A23	2.99171	30825		A23	3.13096	24139
A24	2.81845	5627		A24	1.22754	57
A25	2.89377	17728		A25	1.33347	178
A26	2.78598	17601		A26	1.52077	6879
A27	2.5159	10335		A27	1.25368	7859
A28	2.62647	9800		A28	3.06156	8497
A29	3.31646	20695		A29	3.94794	50661
A30	3.26158	13469		A30	4.36518	40261
A31	2.80143	3651		A31	3.70848	26811
A32	2.41067	12656		A32	3.38949	977
A33	2.31541	4542		A33	4.09162	582
A34	2.96257	14774		A34	4.03918	23786
A35	3.38493	20539		A35	2.75526	8016
A36	2.72206	22671		A36	1.18948	8
A37	2.65292	21580		A37	1.37411	96
A38	2.43266	20790		A38	1.13785	88
A39	2.84237	565		A39	3.36884	4900
A40	2.81798	7670		A40	2.91941	802
A41	3.10323	530		A41	4.63572	3444
A42	2.62023	39140		A42	2.24357	5021
A43	3.12557	19264		A43	1.64926	441
A44	3.03855	6825		A44	0.842278	32
A45	2.76576	18687		A45	1.58391	477
A46	3.69844	21095		A46	1.9804	784
A47	6.27849	2598		A47	0.27123	40
A48	6.11277	1166		A48	0.393568	6
A49	9.61296	8211		A49	1.12501	256
A50	5.27159	1429		A50	1.251	37
A51	8.20087	313		A51	0.400636	5
A52	8.66417	2882		A52	1.67448	222
A53	7.43426	1458		A53	2.32215	14993
A54	5.19116	447		A54	1.63786	1458
A55	10.6346	1496		A55	1.7366	664
A56	6.7109	1305		A56	3.44877	5092
A57	6.849	945		A57	0.577815	81
A58	7.77385	473		A58	0.340212	75
A59	5.09027	1172		A59	0.531668	39
A60	6.85672	1907		A60	1.01791	51
A61	5.78949	16189		A61	1.77504	2779
A62	5.22941	188		A62	1.32351	41
A63	6.12717	14533		A63	3.4278	14515
A64	5.6791	21548		A64	2.55461	1653
A65	7.24289	7751		A65	3.40223	246
A66	5.07308	6886		A66	3.48033	19000
A67	5.9913	482		A67	3.48548	19000
A68	5.85584	225		A68	3.3738	42592
A69	5.27653	550		A69	3.67704	38893
A70	6.55971	2723		A70	3.62304	44619
A71	5.64827	114		A71	3.79452	16695
A72	6.19893	1044		A72	5.29828	7966
				A73	2.40419	7245
				A74	3.48411	32545
				A75	3.14251	8786
				A76	3.62894	14191
				A77	3.23763	29853
				A78	3.91563	17279
				A79	5.31018	30415
				A80	5.2336	21019
				A81	3.28927	951
				A82	4.58162	20235
				A83	3.69828	22307
				A84	2.08843	42953
				A85	3.76835	13251
				A86	4.208	41020
				A87	5.14089	50840
				A88	2.52762	29926
				A89	7.17745	20973
				A90	3.84824	38495
				A91	4.99443	13608
				A92	3.38772	15495
				A93	7.68713	7667
				A94	6.9622	24041
				A95	2.07235	13880
				A96	4.86809	23805
				A97	4.11421	40973
				A98	3.72457	8003
				A99	3.43257	532
				A100	2.9609	10143
				A101	3.38873	15225
				A102	3.26088	3974
				A103	2.19965	27833
				A104	2.80898	8891
				A105	3.15633	3822
				A106	2.48354	20802
				A107	2.31702	45183
				A108	4.86035	76510
				A109	2.25683	21036
				A110	3.06627	518
				A111	1.96028	17246
				A112	2.60329	950
				A113	2.30954	13360
				A114	3.52703	2993
				A115	2.6366	519
				A116	4.25667	7393
				A117	2.60525	9042
				A118	2.30592	1398
				A119	3.5699	1258
				A120	2.84064	7195
				A121	3.58634	5148
				A122	1.9276	8694
				A123	3.16102	1761
				A124	2.01536	1104
				A125	2.78964	17601
				A126	2.13989	2564
				A127	3.12618	18758
				A128	2.55953	2211
				A129	1.34426	22007
				A130	1.91086	1781
				A131	3.75268	11162
				A132	1.81162	1512
				A133	5.10304	6558
				A134	5.4014	10487
				A135	3.40477	7728
				A136	2.5647	11955
				A137	2.84169	16482
				A138	2.80705	815
				A139	2.49087	1583
				A140	1.76515	19264
				A141	0.785874	2248
				A142	3.19584	301
				A143	2.43558	14650
				A144	2.36273	8999
				A145	2.01085	844
				A146	1.77576	3906
				A147	2.84918	7120
				A148	2.38321	9264
				A149	2.78059	2440
				A150	1.71686	2591
				A151	2.05402	12446
				A152	3.31132	9286
				A153	4.7181	1599
				A154	2.27399	22477
				A155	3.05713	11996
				A156	1.82115	2218
				A157	2.75435	47730
				A158	2.05151	21863
				A159	2.0139	8418
				A160	2.40403	9341
				A161	2.20956	19079
				A162	2.31853	39128
				A163	1.64596	23194
				A164	2.65015	7793
				A165	1.84165	8296
				A166	2.71053	20478
				A167	3.94556	18667
				A168	2.07639	36893
				A169	2.08918	10749
				A170	3.26116	871
				A171	3.09104	16159
				A172	6.9655	5005
				A173	2.45924	718
				A174	3.94996	660
				A175	2.60935	11285
				A176	2.83225	21432
				A177	3.05008	10170
				A178	4.4222	18557
				A179	7.04881	7603
				A180	7.65559	26811
				A181	6.07328	102518
				A182	8.53466	62470
				A183	6.74066	55052
				A184	8.34431	28916
				A185	9.72766	60328
				A186	9.71487	48756
				A187	9.04075	25628
				A188	7.7701	47813
				A189	9.27732	47684
				A190	6.49271	55870
				A191	7.78181	46450
				A192	8.0463	30239
				A193	7.19537	65
				A194	8.18155	33359
				A195	8.2059	52788
				A196	7.73006	56650
				A197	8.78604	68277
				A198	9.28373	40168
				A199	9.14324	63520
				A200	7.79476	91833
				A201	7.36774	69164
				A202	7.91758	57340
				A203	8.01276	34840
				A204	8.1611	44451
				A205	8.53564	61001
				A206	8.08192	25801
				A207	8.05514	30000
				A208	7.16675	54585
				A209	7.73983	50968
				A210	5.76545	33182
				A211	7.01582	22651
				A212	5.99896	32647
				A213	5.71375	20193
				A214	5.9051	26796
				A215	6.64271	40392
				A216	6.78716	24075
				A217	6.97938	30284
				A218	6.38385	56095
				A219	5.43351	21493
				A220	6.12745	27640
				A221	7.12295	34305
				A222	4.95352	39991
				A223	6.33913	22379
				A224	6.84979	30692
				A225	5.23264	40952
				A226	6.42644	16598
				A227	6.4414	26729
				A228	6.02741	33409
				A229	6.75697	47756
				A230	5.77947	62117
				A231	5.97129	3231
				A232	6.79982	42469
				A233	5.5752	74233
				A234	5.17011	19406
				A235	5.5706	37541
				A236	5.829	38418
				A237	6.52712	27510
				A238	5.56632	45595
				A239	5.37037	47668
				A240	6.70038	11543
				A241	6.31049	49099
				A242	5.60587	3008
				A243	5.73093	12195
				A244	6.19457	36371
				A245	5.46812	31881
				A246	5.35446	6765
				A247	5.75624	45862
				A248	4.85367	21521
				A249	5.91371	36378
				A250	5.81256	22523
				A251	5.98456	13416
				A252	5.76658	33423
				A253	4.8892	28418
				A254	5.60677	39165
				A255	5.17497	15229
				A256	5.27274	27651
				A257	8.22527	45782
				A258	8.94141	77277
				A259	7.16518	2588
				A260	8.75398	33562
				A261	6.25896	28800
				A262	8.07183	45335
				A263	7.43965	37133
				A264	5.46091	35145
				A265	7.32035	40166
				A266	7.58884	32605
				A267	5.79511	15982
				A268	8.66829	40155
				A269	6.5695	44399
				A270	7.70114	18960
				A271	10.5651	73649
				A272	6.41721	59406
				A273	9.80322	75665
				A274	7.62506	45692
				A275	8.72354	21427
				A276	8.26246	44783
				A277	7.64226	55393
				A278	7.17349	3337
				A279	8.76169	25819
				A280	6.82994	33595
				A281	7.51817	45382
				A282	7.07299	36569
				A283	8.71067	75299
				A284	9.51686	72186
				A285	7.34565	26117
				A286	8.54146	6445
				A287	7.91721	52816
				A288	6.80617	36979
				A289	7.57407	27332
				A290	7.10263	1693
				A291	8.32834	70069
				A292	5.60731	43010
				A293	8.05316	113865
				A294	8.4218	13241

## Sheet: figure1c
Mixed LEV	T0	0	0.369712
Mixed LEV	T1	1.14424	1.06284
L.rhamnosus GG	T0	1.84944
L.rhamnosus GG	T1	1.70935
Probio-Fit	T0	3.60059	3.81185	3.81477	3.80059	2.35779	4.0011	3.8913	3.66558	2.48361	2.37718	2.06664	4.27135	3.95317	2.62302	2.21308	1.68288	4.01298	3.30027	3.7872	3.80056
Probio-Fit	T1	3.61362	3.57185	3.79519	3.61591	3.11503	3.72016	3.29262	3.69783	3.78303	3.92057	3.91033	3.93177	2.29837	3.43486	2.23246	4.17428	3.78982	3.35144	3.82972	3.75616
L.casei ATCC334	T0	2.61678	2.28046	2.93154	2.43309	1.58168	2.52197	2.29252
L.casei ATCC334	T1	1.93504	2.14821	2.28883	2.1398	1.78423	2.36219	2.44423
L.plantarum HNU082	T0	3.44658	1.55571	3.3751	3.57913	3.02945	3.1327
L.plantarum HNU082	T1	1.90553	1.58459	2.01801	2.61816	1.30499	2.22638
B.longum AH1206	T0	3.74782	3.36271	3.7235	1.18387	3.47795	3.87819	3.15906	3.79414	3.95919	3.20639	1.69144	2.20597	3.81668	3.36135	1.00077	3.38456	2.28096	3.11558	2.17757	2.57195	3.23966
B.longum AH1206	T1	2.45304	3.88704	1.66684	2.12544	3.65546	3.79718	3.44332	4.1083	3.96488	3.85912	2.45976	2.15303	3.77003	3.4638	0.827731	1.84425	1.8884	3.16272	2.43888	2.87095	3.34985
Supherb Bio-25	T0	2.42715	1.57969	2.47879	2.59756	2.16872	1.18313	2.35708	1.47094	1.09622	2.12247
Supherb Bio-25	T1	3.81	2.94948	2.58247	3.16922	2.1467	2.34331	1.86542	1.69986	3.19468	1.49106
L.rhamnosus GG	T0	3.6268	2.81095	1.85917	3.73713	3.73649	4.10121	4.02437	4.09045	3.64343	3.17711	3.47907	3.97039	3.44651	3.59223	3.96476	3.64472	3.75798	3.60381	2.46108	3.64508	3.78044	4.31317	3.5461	3.98892	3.99517	4.07334	3.46569	4.00014	3.43531	3.66028	2.99886	3.53821	3.82593	3.68931	3.99821	3.33218	2.19029	3.53474	3.65252	3.08589	4.10221	3.5004	3.08311	3.92303	4.29005	4.19705	3.96946
L.rhamnosus GG	T1	2.22772	3.94437	2.5622	3.76228	2.9287	2.29412	3.23975	3.54042	2.78266	2.54702	3.40361	3.15699	3.6542	2.74593	2.73862	3.79999	3.07853	3.77817	2.93643	4.21408	2.96944	3.4734	2.92149	3.10894	3.28815	3.35598	3.66851	3.76343	2.46291	2.80313	4.03796	3.45644	1.97398	3.77924	3.58078	2.62296	3.34235	3.39776	3.58964	2.94325	3.17873	3.78243	3.44783	2.53008	3.99495	3.59372	3.08562
B.lactis HN019	T0	4.23877	4.02764	3.62117	3.58945	3.93625	4.22728	4.14896	3.46843	3.65366	3.87823	3.67497	4.24964	3.71139
B.lactis HN019	T1	2.42665	3.71831	2.85645	2.46532	2.22295	3.63597	3.87893	3.52301	3.62287
Probio-Fit	T0	3.03287	3.54433	4.22738	3.86449	3.91207	3.53975	3.79251	3.70059	3.45251	3.78912	3.71095	3.93475	3.77591	3.57497	0.95586	3.61038	3.80841	3.86502	3.89048	3.63616	3.84181	4.0712	3.97255	3.85987	3.6383	3.73613	3.8541	3.50412	3.57105	3.88175	3.81857
Probio-Fit	T1	3.76007	3.50901	3.73577	3.54828	3.65684	3.78395	3.54988	3.6374	3.94384	3.59722	3.65426	3.6827	3.90705	3.54781	3.65135	3.89355	3.41209	3.618	3.74373	3.84928	4.03132	2.73327	3.79557	4.12434	3.57444	3.8286	3.81894	3.62477	3.91335	3.94822	3.23622	3.89101	2.72963
L.plantarum HNU082	T0	3.32796	3.76874	3.76569	3.10155	3.90131	3.64679	3.78898
L.plantarum HNU082	T1	3.58826	3.35059	3.76313	3.76436	3.84419	3.46876	3.71967
L.casei Zhang	T0	3.74554	3.93664	2.55774	3.58364	3.66289	3.74946	3.69821	3.8086	3.73933	3.63311	3.44057	3.66581	3.82984	3.39128	3.8433	3.96648	3.88753	3.7776	3.39027
L.casei Zhang	T1	3.734	3.86023	2.66763	3.46935	3.69186	3.78077	3.71351	3.93674	3.87996	3.55089	2.87769	3.82419	3.73505	3.55734	2.37724	3.92497	3.88481	4.15042	3.19652

## Sheet: figure2a
	SNV number	depth	log(nSNV)
Mixed LEV	31	4.62	0.82672
L.rhamnosus GG	170	5.74	1.47154
Probio-Fit	14	2.84	0.69281
L.casei ATCC334	34	7.19	0.67475
L.plantarum HNU082	14425	5.86	3.39122
B.longum AH1206	36	2.74	1.11855
Supherb Bio-25	27	1.19	1.35582
L.rhamnosus GG	30	2.85	1.02228
B.lactis HN019	224	3.42	1.81622
Probio-Fit	449	7.51	1.77661
L.plantarum HNU082	1041	5.42	2.28345
L.casei Zhang	309	7.05	1.64177
NT-HNU082	11038	5.86	3.27499
NT-Bio-25	16	1.19	1.12857

## Sheet: figure2b-c
	Shannon	Simpson	group
B1_T1	0.735622	0.40625	AH1206
B1_T10	0	0	AH1206
B1_T11	0	0	AH1206
B1_T12	0	0	AH1206
B1_T13	0.578325	0.304498	AH1206
B1_T14	0.858741	0.52071	AH1206
B1_T15	0	0	AH1206
B1_T16	1.0617	0.555766	AH1206
B1_T17	0.500402	0.32	AH1206
B1_T18	0.830524	0.507812	AH1206
B1_T19	0.304636	0.165289	AH1206
B1_T2	0.878863	0.479339	AH1206
B1_T20	0	0	AH1206
B1_T21	0.99987	0.443213	AH1206
B1_T3	1.42057	0.661157	AH1206
B1_T5	0.443757	0.214533	AH1206
B1_T6	0.922981	0.516529	AH1206
B1_T7	0.257319	0.132653	AH1206
B1_T8	0.926908	0.437673	AH1206
B1_T9	0.410116	0.244898	AH1206
B2_T1	1.37457	0.712803	Bio-25
B2_T10	0.693147	0.5	Bio-25
B2_T2	1.27703	0.693878	Bio-25
B2_T3	1.07514	0.583333	Bio-25
B2_T4	1.41528	0.725762	Bio-25
B2_T5	0.562335	0.375	Bio-25
B2_T6	0	0	Bio-25
B2_T8	0	0	Bio-25
B2_T9	0.636514	0.444444	Bio-25
B3_001_T1	1.50873	0.730159	LGG
B3_001_T10	1.38562	0.66482	LGG
B3_001_T11	1.60416	0.772189	LGG
B3_001_T12	1.09861	0.666667	LGG
B3_001_T14	1.7325	0.7968	LGG
B3_001_T15	1.5567	0.756944	LGG
B3_001_T16	1.44406	0.739583	LGG
B3_001_T17	1.65272	0.789256	LGG
B3_001_T18	1.40753	0.726562	LGG
B3_001_T19	1.72456	0.789536	LGG
B3_001_T2	1.42855	0.685	LGG
B3_001_T20	1.62975	0.78125	LGG
B3_001_T21	1.56146	0.746528	LGG
B3_001_T22	1.44799	0.742382	LGG
B3_001_T23	1.57749	0.752066	LGG
B3_001_T24	1.55814	0.742382	LGG
B3_001_T25	1.58276	0.762689	LGG
B3_001_T26	1.57697	0.7552	LGG
B3_001_T27	1.53245	0.748521	LGG
B3_001_T28	1.68361	0.780992	LGG
B3_001_T29	1.27985	0.7	LGG
B3_001_T3	1.60944	0.8	LGG
B3_001_T30	1.59453	0.743056	LGG
B3_001_T31	1.63796	0.784	LGG
B3_001_T32	1.30165	0.706612	LGG
B3_001_T33	1.56204	0.747934	LGG
B3_001_T34	1.36559	0.703214	LGG
B3_001_T35	1.56146	0.746528	LGG
B3_001_T36	1.5255	0.739583	LGG
B3_001_T37	1.60416	0.772189	LGG
B3_001_T38	1.60692	0.7712	LGG
B3_001_T39	1.45873	0.736	LGG
B3_001_T4	0.867563	0.5	LGG
B3_001_T40	1.53234	0.7456	LGG
B3_001_T41	1.56686	0.752	LGG
B3_001_T42	1.58276	0.762689	LGG
B3_001_T43	1.58276	0.762689	LGG
B3_001_T44	1.68031	0.778061	LGG
B3_001_T45	0.693147	0.5	LGG
B3_001_T46	0.994924	0.595041	LGG
B3_001_T47	1.56565	0.754438	LGG
B3_001_T48	1.22608	0.623457	LGG
B3_001_T49	1.47913	0.745562	LGG
B3_001_T5	0.636514	0.444444	LGG
B3_001_T50	1.58276	0.762689	LGG
B3_001_T51	1.57697	0.7552	LGG
B3_001_T52	1.29455	0.710744	LGG
B3_001_T53	1.53245	0.748521	LGG
B3_001_T54	1.41848	0.72	LGG
B3_001_T6	1.56565	0.754438	LGG
B3_001_T7	1.60961	0.780992	LGG
B3_001_T8	1.4967	0.725624	LGG
B3_001_T9	1.5567	0.756944	LGG
B3_019_T1	1.55774	0.73728	HN019
B3_019_T2	1.78381	0.804486	HN019
B3_019_T3	1.70365	0.795354	HN019
B3_019_T4	1.61896	0.770853	HN019
B3_019_T5	1.81541	0.812857	HN019
B3_019_T6	1.48613	0.74178	HN019
B3_019_T7	1.80221	0.804408	HN019
B3_019_T8	1.82953	0.81521	HN019
B3_019_T9	1.8619	0.833401	HN019
B4_T1	0.759756	0.386972	Probio-Fit
B4_T10	0.971154	0.443556	Probio-Fit
B4_T12	1.0569	0.441183	Probio-Fit
B4_T2	0.658149	0.321597	Probio-Fit
B4_T20	0.762298	0.289724	Probio-Fit
B4_T21	0.20427	0.0678365	Probio-Fit
B4_T22	0.65182	0.268887	Probio-Fit
B4_T23	0.412762	0.161075	Probio-Fit
B4_T24	0.774288	0.340483	Probio-Fit
B4_T27	0.583148	0.305669	Probio-Fit
B4_T28	0.331339	0.118243	Probio-Fit
B4_T3	1.56549	0.695511	Probio-Fit
B4_T30	0.551567	0.2266	Probio-Fit
B4_T31	0.51972	0.208307	Probio-Fit
B4_T32	1.66746	0.78125	Probio-Fit
B4_T33	0.468619	0.1824	Probio-Fit
B4_T34	1.51053	0.6848	Probio-Fit
B4_T35	0.906607	0.385256	Probio-Fit
B4_T36	0.660741	0.276138	Probio-Fit
B4_T37	0.810566	0.355831	Probio-Fit
B4_T38	0.509137	0.255102	Probio-Fit
B4_T39	1.01492	0.462193	Probio-Fit
B4_T40	0.439933	0.165805	Probio-Fit
B4_T41	0.454509	0.181405	Probio-Fit
B4_T42	0.464476	0.171924	Probio-Fit
B4_T43	0.927781	0.384262	Probio-Fit
B4_T44	0.258458	0.0966319	Probio-Fit
B4_T45	0.495409	0.215752	Probio-Fit
B4_T46	0.897579	0.408299	Probio-Fit
B4_T48	0.0908761	0.0357025	Probio-Fit
B4_T5	0.418824	0.143113	Probio-Fit
B4_T50	0.562335	0.375	Probio-Fit
B4_T7	0.41386	0.157943	Probio-Fit
B5_T1	2.11757	0.849184	HNU082
B5_T2	0.529213	0.185798	HNU082
B5_T3	1.68942	0.746919	HNU082
B5_T4	1.19307	0.455517	HNU082
B5_T5	1.45215	0.611776	HNU082
B5_T6	1.45252	0.614962	HNU082
B5_T7	1.23871	0.581991	HNU082
B6_D1	1.7476	0.718325	Zhang
B6_D2	1.90265	0.796025	Zhang
B6_D3	2.05938	0.833539	Zhang
B6_D4	1.99183	0.807303	Zhang
B6_D5	1.58778	0.733674	Zhang
B6_D6	1.94806	0.808067	Zhang
B6_D7	1.77444	0.718017	Zhang
B6_D8	2.00601	0.811772	Zhang
B6_D9	1.59988	0.677717	Zhang
B6_T1	2.07932	0.828173	Zhang
B6_T10	2.03948	0.807975	Zhang
B6_T11	1.95638	0.806225	Zhang
B6_T2	2.22171	0.863108	Zhang
B6_T3	1.86214	0.787929	Zhang
B6_T4	2.00039	0.814431	Zhang
B6_T6	1.72834	0.734486	Zhang
B6_T7	2.03449	0.828847	Zhang
B6_T8	1.8874	0.792128	Zhang
B6_T9	2.0971	0.83446	Zhang

## Sheet: figure2d
	PCoA1	PCoA2	group
B1_T1	0.129801	0.0304359	AH1206
B1_T10	-0.373342	-0.212354	AH1206
B1_T11	-0.373342	-0.212354	AH1206
B1_T12	-0.373342	-0.212354	AH1206
B1_T13	-0.26613	-0.258689	AH1206
B1_T14	-0.198794	-0.152949	AH1206
B1_T15	-0.0526139	0.450307	AH1206
B1_T16	-0.205637	-0.145712	AH1206
B1_T17	-0.365727	-0.194273	AH1206
B1_T18	-0.200165	-0.167551	AH1206
B1_T19	-0.390163	-0.12293	AH1206
B1_T2	-0.215987	-0.211705	AH1206
B1_T20	-0.373342	-0.212354	AH1206
B1_T21	-0.332275	-0.108408	AH1206
B1_T3	0.043605	0.170679	AH1206
B1_T5	-0.38627	-0.155074	AH1206
B1_T6	-0.202895	-0.19589	AH1206
B1_T7	-0.373912	-0.211851	AH1206
B1_T8	-0.287394	-0.138804	AH1206
B1_T9	-0.371844	-0.201353	AH1206
B2_T1	-0.219839	0.240415	Bio-25
B2_T10	-0.0532667	0.462336	Bio-25
B2_T2	-0.203798	-0.0104681	Bio-25
B2_T3	-0.105768	0.515814	Bio-25
B2_T4	-0.191913	0.26892	Bio-25
B2_T5	0.0122669	0.269037	Bio-25
B2_T6	0.0166495	0.264825	Bio-25
B2_T8	0.0166296	0.276705	Bio-25
B2_T9	-0.125675	0.0802055	Bio-25
B3_001_T1	0.403343	-0.0850787	LGG
B3_001_T10	0.433524	-0.0650096	LGG
B3_001_T11	0.369256	-0.109726	LGG
B3_001_T12	0.19558	0.330334	LGG
B3_001_T14	0.399804	-0.0916958	LGG
B3_001_T15	0.39113	-0.104713	LGG
B3_001_T16	0.348325	-0.15169	LGG
B3_001_T17	0.416694	-0.0986657	LGG
B3_001_T18	0.195439	-0.129882	LGG
B3_001_T19	0.395979	-0.0955939	LGG
B3_001_T2	0.486423	-0.0723162	LGG
B3_001_T20	0.391857	-0.104236	LGG
B3_001_T21	0.479382	-0.0989541	LGG
B3_001_T22	0.272659	-0.110043	LGG
B3_001_T23	0.420715	-0.0926507	LGG
B3_001_T24	0.495819	-0.0797885	LGG
B3_001_T25	0.378746	-0.108212	LGG
B3_001_T26	0.443496	-0.100559	LGG
B3_001_T27	0.367784	-0.110107	LGG
B3_001_T28	0.310902	-0.0821344	LGG
B3_001_T29	0.0882793	0.0388085	LGG
B3_001_T3	0.364876	-0.127114	LGG
B3_001_T30	0.394198	-0.0799172	LGG
B3_001_T31	0.348497	-0.0908508	LGG
B3_001_T32	0.317697	-0.158598	LGG
B3_001_T33	0.513816	-0.0985762	LGG
B3_001_T34	0.330968	-0.141452	LGG
B3_001_T35	0.479382	-0.0989541	LGG
B3_001_T36	0.433715	-0.0999633	LGG
B3_001_T37	0.369256	-0.109726	LGG
B3_001_T38	0.40203	-0.10395	LGG
B3_001_T39	0.360613	-0.144474	LGG
B3_001_T4	-0.163782	-0.151196	LGG
B3_001_T40	0.400135	-0.104218	LGG
B3_001_T41	0.402588	-0.0999975	LGG
B3_001_T42	0.378746	-0.108212	LGG
B3_001_T43	0.378746	-0.108212	LGG
B3_001_T44	0.388347	-0.101371	LGG
B3_001_T45	0.215011	0.103496	LGG
B3_001_T46	-0.0825824	-0.222783	LGG
B3_001_T47	0.369167	-0.106831	LGG
B3_001_T48	0.455608	-0.0526349	LGG
B3_001_T49	0.371396	-0.144344	LGG
B3_001_T5	-0.197112	-0.25549	LGG
B3_001_T50	0.378746	-0.108212	LGG
B3_001_T51	0.443496	-0.100559	LGG
B3_001_T52	0.197543	-0.127934	LGG
B3_001_T53	0.367784	-0.110107	LGG
B3_001_T54	0.103446	-0.0920316	LGG
B3_001_T6	0.369167	-0.106831	LGG
B3_001_T7	0.315412	-0.118603	LGG
B3_001_T8	0.356238	-0.0917881	LGG
B3_001_T9	0.39113	-0.104713	LGG
B3_019_T1	0.392012	0.114679	HN019
B3_019_T2	0.289163	0.102289	HN019
B3_019_T3	0.30074	0.0936529	HN019
B3_019_T4	0.124739	0.00501333	HN019
B3_019_T5	0.277183	0.0971918	HN019
B3_019_T6	0.426534	0.158211	HN019
B3_019_T7	0.258943	0.0199197	HN019
B3_019_T8	0.297236	0.106638	HN019
B3_019_T9	0.33822	0.0652607	HN019
B4_T1	-0.391888	-0.0290877	Probio-Fit
B4_T10	-0.35638	-0.044551	Probio-Fit
B4_T12	-0.308025	-0.0852245	Probio-Fit
B4_T2	-0.374127	-0.0702771	Probio-Fit
B4_T20	-0.37089	-0.118298	Probio-Fit
B4_T21	-0.372839	-0.19718	Probio-Fit
B4_T22	-0.376348	-0.0993765	Probio-Fit
B4_T23	-0.380862	-0.141445	Probio-Fit
B4_T24	-0.336688	-0.0787787	Probio-Fit
B4_T27	-0.378347	-0.111868	Probio-Fit
B4_T28	-0.365049	-0.172682	Probio-Fit
B4_T3	-0.226845	0.0386575	Probio-Fit
B4_T30	-0.37125	-0.117742	Probio-Fit
B4_T31	-0.379536	-0.126018	Probio-Fit
B4_T32	-0.0142819	0.329276	Probio-Fit
B4_T33	-0.35005	-0.145391	Probio-Fit
B4_T34	-0.163499	0.063742	Probio-Fit
B4_T35	-0.359084	-0.0770378	Probio-Fit
B4_T36	-0.374721	-0.100238	Probio-Fit
B4_T37	-0.357348	-0.069928	Probio-Fit
B4_T38	-0.312195	-0.160088	Probio-Fit
B4_T39	-0.359344	-0.0521662	Probio-Fit
B4_T40	-0.358362	-0.164346	Probio-Fit
B4_T41	-0.371696	-0.134465	Probio-Fit
B4_T42	-0.351412	-0.153184	Probio-Fit
B4_T43	-0.331586	-0.110525	Probio-Fit
B4_T44	-0.37222	-0.171983	Probio-Fit
B4_T45	-0.384188	-0.111065	Probio-Fit
B4_T46	-0.343818	-0.0552294	Probio-Fit
B4_T48	-0.378708	-0.190914	Probio-Fit
B4_T5	-0.370669	-0.169826	Probio-Fit
B4_T50	-0.0562766	0.4555	Probio-Fit
B4_T7	-0.378117	-0.145386	Probio-Fit
B5_T1	-0.0493223	0.324527	HNU082
B5_T2	-0.365045	-0.163097	HNU082
B5_T3	-0.0640424	0.44537	HNU082
B5_T4	-0.334191	-0.0969105	HNU082
B5_T5	-0.306001	-0.00738757	HNU082
B5_T6	-0.303051	0.0023935	HNU082
B5_T7	-0.0964821	0.144939	HNU082
B6_D1	-0.0355351	0.392596	Zhang
B6_D2	-0.100102	0.362008	Zhang
B6_D3	-0.0656651	0.387789	Zhang
B6_D4	-0.146432	0.244803	Zhang
B6_D5	-0.050241	0.359143	Zhang
B6_D6	-0.13596	0.329279	Zhang
B6_D7	-0.230472	0.133415	Zhang
B6_D8	-0.138309	0.295187	Zhang
B6_D9	-0.0655981	0.325196	Zhang
B6_T1	-0.120812	0.339877	Zhang
B6_T10	-0.117094	0.292149	Zhang
B6_T11	-0.146017	0.307392	Zhang
B6_T2	-0.0138026	0.453158	Zhang
B6_T3	-0.147631	0.295931	Zhang
B6_T4	-0.155501	0.304345	Zhang
B6_T6	-0.0613544	0.373235	Zhang
B6_T7	-0.0604321	0.425953	Zhang
B6_T8	-0.140897	0.303858	Zhang
B6_T9	-0.0930575	0.362581	Zhang

## Sheet: figure2e
	nSNVs	time				nSNVs	dose(10^10)
A1	2.91971	14			A1	2.91971	1
A2	8.0292	14			A2	8.0292	1
A3	4.0146	14			A3	4.0146	1
A4	0	14			A4	0	1
A5	6.20438	14			A5	6.20438	1
A6	8.0292	14			A6	8.0292	1
A7	5.10949	14			A7	5.10949	1
A8	6.93431	14			A8	6.93431	1
A9	2.55474	14			A9	2.55474	1
A10	2.91971	14			A10	2.91971	1
A11	3.64964	14			A11	3.64964	1
A12	2.91971	14			A12	2.91971	1
A13	6.20438	14			A13	6.20438	1
A14	4.74453	14			A14	4.74453	1
A15	0.364964	14			A15	0.364964	1
A16	8.39416	14			A16	8.39416	1
A17	1.82482	14			A17	1.82482	1
A18	5.83942	14			A18	5.83942	1
A19	4.0146	14			A19	4.0146	1
A20	4.0146	14			A20	4.0146	1
A21	6.93431	14			A21	6.93431	1
A22	14.2857	28			A22	14.2857	2.5
A23	5.88235	28			A23	5.88235	2.5
A24	10.084	28			A24	10.084	2.5
A25	15.9664	28			A25	15.9664	2.5
A26	6.72269	28			A26	6.72269	2.5
A27	5.04202	28			A27	5.04202	2.5
A28	0	28			A28	0	2.5
A29	0.840336	28			A29	0.840336	2.5
A30	7.56303	28			A30	7.56303	2.5
A31	1.68067	28			A31	1.68067	2.5
A32	10.9188	30			A32	10.9188	5
A33	12.2503	30			A33	12.2503	5
A34	5.7257	30			A34	5.7257	5
A35	28.4953	30			A35	28.4953	5
A36	33.5553	30			A36	33.5553	5
A37	19.9734	30			A37	19.9734	5
A38	8.65513	30			A38	8.65513	5
A39	12.5166	30			A39	12.5166	5
A40	26.8975	30			A40	26.8975	5
A41	20.6391	30			A41	20.6391	5
A42	40.6125	30			A42	40.6125	5
A43	13.0493	30			A43	13.0493	5
A44	13.9814	30			A44	13.9814	5
A45	41.1451	30			A45	41.1451	5
A46	22.7696	30			A46	22.7696	5
A47	11.8509	30			A47	11.8509	5
A48	1.06525	30			A48	1.06525	5
A49	23.3023	30			A49	23.3023	5
A50	3.32889	30			A50	3.32889	5
A51	13.0493	30			A51	13.0493	5
A52	19.1744	30			A52	19.1744	5
A53	17.5766	30			A53	17.5766	5
A54	5.59254	30			A54	5.59254	5
A55	6.12517	30			A55	6.12517	5
A56	18.2423	30			A56	18.2423	5
A57	45.4061	30			A57	45.4061	5
A58	24.9001	30			A58	24.9001	5
A59	11.4514	30			A59	11.4514	5
A60	31.9574	30			A60	31.9574	5
A61	37.4168	30			A61	37.4168	5
A62	16.5113	30			A62	16.5113	5
A63	7.32357	30			A63	7.32357	5
A64	0.532623	30			A64	0.532623	5
A65	21.0332	7			A65	21.0332	0.7
A66	104.982	7			A66	104.982	0.7
A67	21.2177	7			A67	21.2177	0.7
A68	41.3284	7			A68	41.3284	0.7
A69	172.878	7			A69	172.878	0.7
A70	174.354	7			A70	174.354	0.7
A71	58.8561	7			A71	58.8561	0.7
A72	60.5674	28			A72	60.5674	1
A73	20.7092	28			A73	20.7092	1
A74	41.4184	28			A74	41.4184	1
A75	37.8723	28			A75	37.8723	1
A76	27.8014	28			A76	27.8014	1
A77	41.1348	28			A77	41.1348	1
A78	49.5035	28			A78	49.5035	1
A79	33.0496	28			A79	33.0496	1
A80	38.0142	28			A80	38.0142	1
A81	42.2695	28			A81	42.2695	1
A82	24.6809	28			A82	24.6809	1
A83	39.4326	28			A83	39.4326	1
A84	43.2624	28			A84	43.2624	1
A85	21.844	28			A85	21.844	1
A86	8.65248	28			A86	8.65248	1
A87	38.5816	28			A87	38.5816	1
A88	7.80142	28			A88	7.80142	1
A89	41.1348	28			A89	41.1348	1
A90	21.1348	28			A90	21.1348	1

## Sheet: figure2f
AH1206				Supherb Bio-25				LGG				Probio-Fit				HNU082				Zhang
	disatnce	nSNVs			disatnce	nSNVs			disatnce	nSNVs			disatnce	nSNVs			disatnce	nSNVs			disatnce	nSNVs
T1	0.343718	2.91971		T1	0.560916	14.2857		T1	0.838843	7.01754		T1	0.312329	10.9188		T1	0.480275	21.0332		T1	0.363813	60.5674
T2	0.411241	8.0292		T2	0.265852	5.88235		T2	0.907769	5.55556		T2	0.323455	12.2503		T2	0.535006	104.982		T2	0.400195	20.7092
T3	0.331963	4.0146		T3	0.43669	10.084		T3	0.9823	8.18713		T3	0.507265	5.7257		T3	0.141954	21.2177		T3	0.326387	41.4184
T4	0.216552	0		T4	0.325259	15.9664		T4	0.990419	1.16959		T5	0.507431	28.4953		T4	0.58641	41.3284		T4	0.302926	37.8723
T5	0.190284	6.20438		T5	0.386872	6.72269		T5	0.997904	0		T7	0.277275	33.5553		T5	0.486584	172.878		T5	0.70023	27.8014
T6	0.277824	8.0292		T6	0.34763	5.04202		T6	0.58556	7.01754		T10	0.228534	19.9734		T6	0.710026	174.354		T6	0.135226	41.1348
T7	0.34624	5.10949		T7	0.730341	0		T7	0.989208	2.63158		T12	0.471282	8.65513		T7	0.287326	58.8561		T7	0.183236	49.5035
T8	0.59377	6.93431		T8	0.302593	0.840336		T8	0.904257	6.43275		T20	0.457201	12.5166						T8	0.264667	33.0496
T9	0.231348	2.55474		T9	0.29629	7.56303		T9	0.983284	4.67836		T21	0.356512	26.8975						T9	0.2945	38.0142
T10	0.168971	2.91971		T10	0.546715	1.68067		T10	0.962197	6.72515		T22	0.393118	20.6391						T10	0.424067	42.2695
T11	0.353472	3.64964						T11	0.839399	7.89474		T23	0.48504	40.6125						T11	0.422004	24.6809
T12	0.321325	2.91971						T12	0.943546	5.55556		T24	0.288699	13.0493						T12	0.370452	39.4326
T13	0.256025	6.20438						T13	0.997394	5.55556		T27	0.147775	13.9814						T13	0.207153	43.2624
T14	0.357266	4.74453						T14	0.938388	7.60234		T28	0.577339	41.1451						T14	0.626962	21.844
T15	0.203731	0.364964						T15	0.843444	8.18713		T30	0.259027	22.7696						T15	0.329232	8.65248
T16	0.339319	8.39416						T16	0.967888	3.21637		T31	0.18301	11.8509						T16	0.959187	38.5816
T17	0.245759	1.82482						T17	0.997336	1.46199		T32	0.397803	1.06525						T17	0.529336	7.80142
T18	0.325436	5.83942						T18	0.725914	7.30994		T33	0.38856	23.3023						T18	0.668563	41.1348
T19	0.358409	4.0146						T19	0.588345	6.43275		T34	0.448674	3.32889						T19	0.413698	21.1348
T20	0.36103	4.0146						T20	0.924838	6.43275		T35	0.289346	13.0493
T21	0.34369	6.93431						T21	0.993621	6.72515		T36	0.312097	19.1744
								T22	0.783486	7.89474		T37	0.341874	17.5766
								T23	0.99381	7.01754		T38	0.350255	5.59254
								T24	0.993183	7.60234		T39	0.223597	6.12517
								T25	0.997417	7.30994		T40	0.258718	18.2423
								T26	0.947707	7.30994		T41	0.429586	45.4061
								T27	0.879816	2.04678		T42	0.478071	24.9001
								T28	0.932928	8.18713		T43	0.498499	11.4514
								T29	0.996366	7.30994		T44	0.137746	31.9574
								T30	0.846937	8.77193		T45	0.717424	37.4168
								T31	0.970781	8.77193		T46	0.686997	16.5113
								T32	0.943685	8.47953		T48	0.752544	7.32357
								T33	0.953433	0.584795		T50	0.453159	0.532623
								T34	0.990233	3.21637
								T35	0.998817	5.26316
								T36	0.986616	8.47953
								T37	0.965363	1.46199
								T38	0.943241	8.77193
								T39	0.946021	8.18713
								T40	0.893083	4.09357
								T41	0.903071	8.47953
								T42	0.992038	2.92398
								T43	0.896505	8.47953
								T44	0.996059	6.43275
								T45	0.972532	6.14035
								T46	0.886131	7.01754

## Sheet: figure3a-c
relative abundance(%)					log(nSNV)		log(nSNV)		log(nSNV)
	Eubacterium_rectale	Faecalibacterium_prausnitzii	Roseburia_intestinalis			Eubacterium_rectale		Faecalibacterium_prausnitzii		Roseburia_intestinalis
B1_T0_1	43.8346	10.5838	0.60459		B1_T0_1	4.00269	B1_T0_1	2.36888	B1_T0_1	3.30857
B1_T0_10	29.7623	26.1794	0.09347		B1_T0_2	3.8498	B1_T0_2	2.53245	B1_T0_2	4.66986
B1_T0_11	3.4759	5.2344	0		B1_T0_3	4.00067	B1_T0_3	1.95562	B1_T0_3	3.0892
B1_T0_12	5.24724	12.9323	0.01435		B1_T0_4	0	B1_T0_4	0	B1_T0_4	0
B1_T0_13	51.2764	3.79724	0.20287		B1_T0_5	3.01017	B1_T0_5	3.37132	B1_T0_5	4.83345
B1_T0_14	27.5978	6.84324	6.13532		B1_T0_6	4.07354	B1_T0_6	3.2429	B1_T0_6	4.95032
B1_T0_15	3.35195	10.1353	0.35472		B1_T0_7	2.60576	B1_T0_7	2.7823	B1_T0_7	5.28265
B1_T0_16	33.8155	13.2643	1.31811		B1_T0_8	4.17164	B1_T0_8	3.4238	B1_T0_8	5.32374
B1_T0_17	0	16.9551	1.87619		B1_T0_9	4.18463	B1_T0_9	3.6164	B1_T0_9	5.10185
B1_T0_18	31.8867	5.19615	0.01101		B1_T0_10	3.49024	B1_T0_10	2.58625	B1_T0_10	4.67047
B1_T0_19	19.4843	13.5348	0.03535		B1_T0_11	0	B1_T0_11	0	B1_T0_11	0
B1_T0_2	26.2988	10.136	0.17206		B1_T0_12	1.20729	B1_T0_12	2.29959	B1_T0_12	4.88431
B1_T0_20	20.1522	12.2362	0.01403		B1_T0_13	4.05437	B1_T0_13	3.10613	B1_T0_13	4.13974
B1_T0_21	21.9327	21.6867	0.11808		B1_T0_14	3.80239	B1_T0_14	2.14753	B1_T0_14	3.7399
B1_T0_3	50.6786	8.51507	0.82614		B1_T0_15	0	B1_T0_15	0	B1_T0_15	3.02491
B1_T0_4	17.6712	16.168	0		B1_T0_16	3.77443	B1_T0_16	2.30942	B1_T0_16	3.55316
B1_T0_5	1.1182	15.6045	0.02455		B1_T0_17	0	B1_T0_17	1.6289	B1_T0_17	1.43831
B1_T0_6	25.4282	21.017	0.04959		B1_T0_18	3.50607	B1_T0_18	2.30128	B1_T0_18	5.3164
B1_T0_7	10.2645	8.37821	0.0027		B1_T0_19	0.402162	B1_T0_19	2.00836	B1_T0_19	3.14346
B1_T0_8	31.1832	12.5132	0.08513		B1_T0_20	1.98887	B1_T0_20	2.13407	B1_T0_20	4.82028
B1_T0_9	37.3059	12.4582	0.06511		B1_T0_21	3.57174	B1_T0_21	3.23502	B1_T0_21	3.73811
B1_T1_1	23.1398	10.7995	0.17884		B1_T1_1	2.41057	B1_T1_1	2.0203	B1_T1_1	3.72282
B1_T1_10	38.5476	23.1812	0.01736		B1_T1_2	4.27896	B1_T1_2	2.63788	B1_T1_2	3.27391
B1_T1_11	0.50212	5.17764	0		B1_T1_3	1.53608	B1_T1_3	0	B1_T1_3	2.22235
B1_T1_12	16.0279	8.53098	0.07769		B1_T1_4	1.85462	B1_T1_4	0	B1_T1_4	0
B1_T1_13	41.1459	5.66381	0.45207		B1_T1_5	0	B1_T1_5	0	B1_T1_5	0
B1_T1_14	27.9116	13.4824	7.7907		B1_T1_6	2.79432	B1_T1_6	1.72229	B1_T1_6	0
B1_T1_15	3.85422	9.97844	0.02688		B1_T1_7	3.74308	B1_T1_7	2.70817	B1_T1_7	4.8403
B1_T1_16	5.76468	11.3551	0.30527		B1_T1_8	4.43635	B1_T1_8	2.19628	B1_T1_8	5.2521
B1_T1_17	0	13.3168	2.94472		B1_T1_9	4.047	B1_T1_9	3.93274	B1_T1_9	5.15718
B1_T1_18	19.4159	10.0801	0.89451		B1_T1_10	4.21554	B1_T1_10	2.77563	B1_T1_10	5.51347
B1_T1_19	11.8035	11.2674	0.0457		B1_T1_11	1.76906	B1_T1_11	2.91232	B1_T1_11	0
B1_T1_2	38.1208	4.55709	5.08256		B1_T1_12	1.38735	B1_T1_12	2.50265	B1_T1_12	4.01625
B1_T1_20	16.4014	29.2709	0.02189		B1_T1_13	4.10133	B1_T1_13	3.02819	B1_T1_13	3.673
B1_T1_21	34.7871	15.6833	0.50194		B1_T1_14	3.90672	B1_T1_14	2.41167	B1_T1_14	3.53808
B1_T1_3	35.5611	11.8396	0.48822		B1_T1_15	0	B1_T1_15	0	B1_T1_15	0
B1_T1_4	33.5389	11.6723	0		B1_T1_16	1.1012	B1_T1_16	0	B1_T1_16	3.22239
B1_T1_5	3.16414	3.81216	0		B1_T1_17	0	B1_T1_17	0.517561	B1_T1_17	1.47487
B1_T1_6	12.1679	8.33871	0		B1_T1_18	3.19083	B1_T1_18	2.82589	B1_T1_18	3.1544
B1_T1_7	37.3226	12.6738	0.02878		B1_T1_19	0.763723	B1_T1_19	2.55088	B1_T1_19	3.95397
B1_T1_8	13.8103	1.45237	0.05911		B1_T1_20	2.34431	B1_T1_20	2.9157	B1_T1_20	4.74182
B1_T1_9	49.1811	10.7416	0.04004		B1_T1_21	3.77863	B1_T1_21	1.76616	B1_T1_21	3.46692
B2_T0_10	3.13115	5.30057	0.09811		B3_001_T0_10	0	B2_T0_1	2.75193	B2_T0_1	2.75037
B2_T0_1	10.1067	3.97304	10.2343		B3_001_T0_11	0	B2_T0_2	1.99294	B2_T0_2	0
B2_T0_2	1.40211	3.63026	0.10094		B3_001_T0_12	0	B2_T0_3	0	B2_T0_3	3.14984
B2_T0_3	12.2147	2.74451	6.17037		B3_001_T0_13	0	B2_T0_4	2.73107	B2_T0_4	3.6787
B2_T0_4	9.11702	4.55204	1.68248		B3_001_T0_14	0	B2_T0_5	0	B2_T0_5	0
B2_T0_5	2.00374	2.34615	7.47786		B3_001_T0_15	0	B2_T0_6	0	B2_T0_6	0
B2_T0_6	10.9546	2.9085	0		B3_001_T0_16	0	B2_T0_7	0	B2_T0_7	0
B2_T0_7	0.30717	8.50964	0.098		B3_001_T0_17	0	B2_T0_8	0	B2_T0_8	0
B2_T0_8	13.4881	8.01603	3.94142		B3_001_T0_18	0	B2_T0_9	0	B2_T0_9	0
B2_T0_9	22.9459	7.052	0.11917		B3_001_T0_1	0	B2_T0_10	2.2291	B2_T0_10	3.89835
B2_T1_10	10.2813	6.72986	3.64663		B3_001_T0_22	0	B2_T1_1	3.14345	B2_T1_1	2.90068
B2_T1_1	9.10535	5.69854	14.1278		B3_001_T0_23	0	B2_T1_2	2.48285	B2_T1_2	3.00494
B2_T1_2	1.18142	3.40704	0.12073		B3_001_T0_30	0	B2_T1_3	1.76294	B2_T1_3	3.12731
B2_T1_3	5.04881	2.47791	2.92077		B3_001_T0_31	0	B2_T1_4	2.97274	B2_T1_4	3.60198
B2_T1_4	8.12338	3.04292	0.23926		B3_001_T0_32	0	B2_T1_5	0	B2_T1_5	0
B2_T1_5	5.55072	1.94475	0.97257		B3_001_T0_34	0	B2_T1_6	0	B2_T1_6	0
B2_T1_6	20.2771	0.52438	0		B3_001_T0_35	0	B2_T1_7	0	B2_T1_7	0
B2_T1_7	0.46121	6.11889	0.64336		B3_001_T0_37	0	B2_T1_8	0.798275	B2_T1_8	0
B2_T1_8	9.53548	7.80228	3.74957		B3_001_T0_38	0	B2_T1_9	1.95275	B2_T1_9	0
B2_T1_9	19.639	6.89019	0.84044		B3_001_T0_39	0	B2_T1_10	1.35244	B2_T1_10	0
B3_001_T0_10	0	0	0		B3_001_T0_40	0	B3_001_T0_10	0	B4_T0_1	2.53281
B3_001_T0_11	0	0	0		B3_001_T0_43	0	B3_001_T0_11	0	B4_T0_2	3.05335
B3_001_T0_12	0	0	0		B3_001_T0_44	0	B3_001_T0_12	0	B4_T0_3	2.39254
B3_001_T0_13	0	0	0		B3_001_T0_48	0	B3_001_T0_13	0	B4_T0_5	0
B3_001_T0_14	0	0	0		B3_001_T0_49	0	B3_001_T0_14	0	B4_T0_7	3.95712
B3_001_T0_15	0	0	0		B3_001_T0_50	0	B3_001_T0_15	0	B4_T0_10	2.64926
B3_001_T0_16	0	0	0		B3_001_T0_51	0	B3_001_T0_16	0	B4_T0_12	2.32568
B3_001_T0_17	0	0	0		B3_001_T0_52	0	B3_001_T0_17	0	B4_T0_20	3.12682
B3_001_T0_18	0	0	0		B3_001_T0_56	0	B3_001_T0_18	0	B4_T0_21	4.37145
B3_001_T0_19	0	5.03754	0		B3_001_T0_57	0	B3_001_T0_1	0	B4_T0_22	2.02927
B3_001_T0_1	0	0	0		B3_001_T0_58	0	B3_001_T0_22	0	B4_T0_23	3.3321
B3_001_T0_20	0	0	0		B3_001_T0_59	0	B3_001_T0_23	0	B4_T0_24	2.65188
B3_001_T0_21	0	0	0		B3_001_T0_5	0	B3_001_T0_30	0	B4_T0_27	2.63673
B3_001_T0_22	0	0	0		B3_001_T0_60	0	B3_001_T0_31	0	B4_T0_28	0
B3_001_T0_23	0	0	0		B3_001_T0_61	0	B3_001_T0_32	0	B4_T0_30	2.57469
B3_001_T0_24	0	0	0		B3_001_T0_62	0	B3_001_T0_34	0	B4_T0_31	3.36693
B3_001_T0_25	0	0	0		B3_001_T0_63	0	B3_001_T0_35	0	B4_T0_32	0.266219
B3_001_T0_26	0	0	0		B3_001_T0_64	0	B3_001_T0_37	0	B4_T0_33	0
B3_001_T0_27	0	0	0		B3_001_T0_65	0	B3_001_T0_38	0	B4_T0_34	5.62538
B3_001_T0_28	0	0	0		B3_001_T0_66	0	B3_001_T0_39	0	B4_T0_35	3.01167
B3_001_T0_29	0	0	0		B3_001_T0_67	0	B3_001_T0_40	0	B4_T0_36	3.15322
B3_001_T0_2	0	0	0		B3_001_T0_68	0	B3_001_T0_43	0	B4_T0_37	2.7897
B3_001_T0_30	0	0	0		B3_001_T0_70	0	B3_001_T0_44	0	B4_T0_38	0
B3_001_T0_31	0	0	0		B3_001_T0_71	0	B3_001_T0_48	0	B4_T0_39	2.81109
B3_001_T0_32	0	0	0		B3_001_T0_72	0	B3_001_T0_49	0	B4_T0_40	0
B3_001_T0_33	0	0	0		B3_001_T0_75	0	B3_001_T0_50	0	B4_T0_41	3.47932
B3_001_T0_34	0	0	0		B3_001_T0_7	0	B3_001_T0_51	0	B4_T0_42	2.48375
B3_001_T0_35	0	0	0		B3_001_T1_10	3.14924	B3_001_T0_52	0	B4_T0_43	3.31395
B3_001_T0_36	0	0	0		B3_001_T1_11	2.9947	B3_001_T0_56	0	B4_T0_44	6.14496
B3_001_T0_37	0	0	0		B3_001_T1_12	2.96421	B3_001_T0_57	0	B4_T0_45	2.85303
B3_001_T0_38	0	0	0		B3_001_T1_13	0	B3_001_T0_58	0	B4_T0_46	0
B3_001_T0_39	0	0	0		B3_001_T1_14	0	B3_001_T0_59	0	B4_T0_48	2.07613
B3_001_T0_3	0	0	0		B3_001_T1_16	0	B3_001_T0_5	0	B4_T0_50	3.28647
B3_001_T0_40	0	0	0		B3_001_T1_17	3.58946	B3_001_T0_60	0	B4_T1_1	3.2199
B3_001_T0_41	0	0	0		B3_001_T1_18	0	B3_001_T0_61	0	B4_T1_2	2.98467
B3_001_T0_42	0	0	0		B3_001_T1_1	2.91748	B3_001_T0_62	0	B4_T1_3	3.69451
B3_001_T0_43	0.00051	0	0		B3_001_T1_20	3.03632	B3_001_T0_63	0	B4_T1_5	2.81868
B3_001_T0_44	0	0	0		B3_001_T1_22	2.06132	B3_001_T0_64	0	B4_T1_7	3.16339
B3_001_T0_45	0	0	0		B3_001_T1_24	2.92655	B3_001_T0_65	0	B4_T1_10	4.90196
B3_001_T0_46	0	0	0		B3_001_T1_25	0	B3_001_T0_66	0	B4_T1_12	2.9915
B3_001_T0_47	0	0	0		B3_001_T1_26	3.51182	B3_001_T0_67	0	B4_T1_20	2.32667
B3_001_T0_48	0	0	0		B3_001_T1_28	4.33144	B3_001_T0_68	0	B4_T1_21	0
B3_001_T0_49	0	0	0		B3_001_T1_29	4.65301	B3_001_T0_70	0	B4_T1_22	3.48682
B3_001_T0_4	0	0	0		B3_001_T1_2	2.43799	B3_001_T0_71	0	B4_T1_23	3.25171
B3_001_T0_50	0	0	0		B3_001_T1_30	3.47152	B3_001_T0_72	0	B4_T1_24	3.0544
B3_001_T0_51	0	0	0		B3_001_T1_31	3.78069	B3_001_T0_75	0	B4_T1_27	2.7617
B3_001_T0_52	0	0	0		B3_001_T1_33	2.61348	B3_001_T0_7	0	B4_T1_28	0
B3_001_T0_53	0	0	0		B3_001_T1_34	3.69932	B3_001_T1_10	3.64224	B4_T1_30	2.80115
B3_001_T0_54	0	0	0		B3_001_T1_35	3.55656	B3_001_T1_11	4.8351	B4_T1_31	3.31878
B3_001_T0_55	0	0	0		B3_001_T1_36	2.7536	B3_001_T1_12	3.09232	B4_T1_32	0
B3_001_T0_56	0	0	0		B3_001_T1_37	3.64827	B3_001_T1_13	0	B4_T1_33	3.63979
B3_001_T0_57	0	0	0		B3_001_T1_38	4.07288	B3_001_T1_14	3.15789	B4_T1_34	3.85874
B3_001_T0_58	0	0	0		B3_001_T1_39	3.82541	B3_001_T1_16	5.11488	B4_T1_35	2.68317
B3_001_T0_59	0	0	0		B3_001_T1_3	5.35038	B3_001_T1_17	3.16273	B4_T1_36	2.90299
B3_001_T0_5	0	0	0		B3_001_T1_40	0	B3_001_T1_18	3.41941	B4_T1_37	4.25608
B3_001_T0_60	0	0	0		B3_001_T1_41	3.06286	B3_001_T1_1	4.02278	B4_T1_38	5.01055
B3_001_T0_61	0	0	0		B3_001_T1_42	3.33142	B3_001_T1_20	2.75743	B4_T1_39	3.04534
B3_001_T0_62	0	0	0		B3_001_T1_43	0	B3_001_T1_22	2.62502	B4_T1_40	0
B3_001_T0_63	0	0	0		B3_001_T1_44	3.0817	B3_001_T1_24	4.11238	B4_T1_41	0
B3_001_T0_64	0	0	0		B3_001_T1_45	0	B3_001_T1_25	3.44456	B4_T1_42	3.52558
B3_001_T0_65	0	0	0		B3_001_T1_46	3.10326	B3_001_T1_26	4.70441	B4_T1_43	3.26619
B3_001_T0_66	0	0	0		B3_001_T1_48	0	B3_001_T1_28	3.1562	B4_T1_44	3.45796
B3_001_T0_67	0	0	0		B3_001_T1_49	3.79999	B3_001_T1_29	2.91417	B4_T1_45	4.14462
B3_001_T0_68	0	0	0		B3_001_T1_4	0	B3_001_T1_2	4.4193	B4_T1_46	3.16499
B3_001_T0_69	0	0	0		B3_001_T1_50	4.31715	B3_001_T1_30	3.9236	B4_T1_48	0
B3_001_T0_6	0	0	0		B3_001_T1_51	3.50722	B3_001_T1_31	3.52516	B4_T1_50	3.60337
B3_001_T0_70	0	0	0		B3_001_T1_52	3.37565	B3_001_T1_33	3.53188	B5_T0_1	4.23923
B3_001_T0_71	0	0	0		B3_001_T1_53	2.83214	B3_001_T1_34	2.9537	B5_T0_2	0
B3_001_T0_72	0	0	0		B3_001_T1_54	2.20593	B3_001_T1_35	4.38742	B5_T0_3	2.60642
B3_001_T0_73	0	0	0		B3_001_T1_5	0	B3_001_T1_36	4.23753	B5_T0_4	3.09156
B3_001_T0_74	0	0	0		B3_001_T1_6	3.37449	B3_001_T1_37	4.33551	B5_T0_5	0
B3_001_T0_75	0	0	0		B3_001_T1_7	3.39638	B3_001_T1_38	4.55131	B5_T0_6	0
B3_001_T0_7	0	0	0		B3_001_T1_8	0	B3_001_T1_39	0	B5_T0_7	0
B3_001_T0_8	0	0	0		B3_001_T1_9	3.30291	B3_001_T1_3	3.85664	B5_T1_1	3.67974
B3_001_T0_9	0	0	0		B4_T0_1	2.74703	B3_001_T1_40	3.44088	B5_T1_2	0
B3_001_T1_10	1.91743	0.4953	0.11511		B4_T0_2	3.17643	B3_001_T1_41	3.1548	B5_T1_3	4.27032
B3_001_T1_11	6.96041	0.07208	0		B4_T0_3	1.2277	B3_001_T1_42	4.18669	B5_T1_4	4.29741
B3_001_T1_12	0.28211	0.14442	0.00454		B4_T0_5	0	B3_001_T1_43	5.2433	B5_T1_5	0
B3_001_T1_13	0	0	0		B4_T0_7	4.07674	B3_001_T1_44	3.77711	B5_T1_6	4.44886
B3_001_T1_14	0	2.36886	0		B4_T0_10	3.45606	B3_001_T1_45	0	B5_T1_7	0
B3_001_T1_15	4.97308	0.21611	0.17835		B4_T0_12	2.65189	B3_001_T1_46	2.40049	B6_T0_A01	0
B3_001_T1_16	0	0.02585	0		B4_T0_20	1.77784	B3_001_T1_48	0	B6_T0_A02	4.04666
B3_001_T1_17	3.70445	8.34891	0.17408		B4_T0_21	3.94723	B3_001_T1_49	4.04581	B6_T0_A03	2.9906
B3_001_T1_18	0	7.68156	0		B4_T0_22	2.58253	B3_001_T1_4	2.04023	B6_T0_A04	0
B3_001_T1_19	8.25313	10.3195	0		B4_T0_23	3.96951	B3_001_T1_50	3.23171	B6_T0_A06	0
B3_001_T1_1	3.98321	0.17329	0		B4_T0_24	3.82213	B3_001_T1_51	5.17661	B6_T0_A07	3.74937
B3_001_T1_20	6.92908	3.17213	0.01866		B4_T0_27	2.0646	B3_001_T1_52	2.89386	B6_T0_A08	2.43555
B3_001_T1_21	0	3.48607	13.5841		B4_T0_28	5.38968	B3_001_T1_53	2.96704	B6_T0_A09	0
B3_001_T1_22	7.26353	6.43854	0.99146		B4_T0_30	2.20546	B3_001_T1_54	2.92569	B6_T0_A10	3.52239
B3_001_T1_23	21.111	3.2781	3.63193		B4_T0_31	3.8561	B3_001_T1_5	0	B6_T0_A11	3.74704
B3_001_T1_24	3.62485	0.08498	0		B4_T0_32	0	B3_001_T1_6	5.30833	B6_T0_D01	5.15926
B3_001_T1_25	0	0.83124	0		B4_T0_33	3.36426	B3_001_T1_7	2.91682	B6_T0_D02	0
B3_001_T1_26	3.13026	0.10647	0.1753		B4_T0_34	3.81063	B3_001_T1_8	3.19389	B6_T0_D03	2.83814
B3_001_T1_27	15.5513	5.06246	1.75858		B4_T0_35	2.55424	B3_001_T1_9	4.49326	B6_T0_D04	4.22988
B3_001_T1_28	0.31417	4.23863	2.14415		B4_T0_36	2.92721	B4_T0_1	2.76321	B6_T0_D05	0
B3_001_T1_29	0.16935	5.20872	0		B4_T0_37	3.7628	B4_T0_2	2.82568	B6_T0_D06	3.61913
B3_001_T1_2	16.2461	0.03677	0.01519		B4_T0_38	4.01519	B4_T0_3	2.29478	B6_T0_D07	3.75259
B3_001_T1_30	1.92606	0.16587	0.98969		B4_T0_39	3.95992	B4_T0_5	2.66984	B6_T0_D08	0
B3_001_T1_31	1.40518	4.61081	0.10203		B4_T0_40	3.90559	B4_T0_7	3.26895	B6_T0_D09	3.52325
B3_001_T1_32	0	0	0		B4_T0_41	4.01659	B4_T0_10	2.87363	B6_T1_A01	0
B3_001_T1_33	26.379	0.1964	0		B4_T0_42	5.26144	B4_T0_12	3.10245	B6_T1_A02	3.66117
B3_001_T1_34	12.445	19.5812	1.21515		B4_T0_43	3.64399	B4_T0_20	2.77039	B6_T1_A03	3.71959
B3_001_T1_35	5.82312	0.05542	0.02846		B4_T0_44	3.98319	B4_T0_21	2.73282	B6_T1_A04	0
B3_001_T1_36	15.1719	0.07591	0.02447		B4_T0_45	2.36542	B4_T0_22	2.83379	B6_T1_A06	4.04276
B3_001_T1_37	1.60626	0.13252	0.09906		B4_T0_46	3.12688	B4_T0_23	2.83546	B6_T1_A07	3.4201
B3_001_T1_38	51.4498	0.0496	0.05401		B4_T0_48	2.76669	B4_T0_24	2.93193	B6_T1_A08	0
B3_001_T1_39	16.407	0	1.40401		B4_T0_50	3.70784	B4_T0_27	2.93758	B6_T1_A09	3.68805
B3_001_T1_3	0.00828	0.04034	0		B4_T1_1	1.85153	B4_T0_28	2.81791	B6_T1_A10	3.89681
B3_001_T1_40	0	1.47311	0		B4_T1_2	4.07451	B4_T0_30	2.68484	B6_T1_A11	3.22581
B3_001_T1_41	8.3716	2.84028	14.392		B4_T1_3	4.36718	B4_T0_31	2.95343	B6_T1_D01	4.8796
B3_001_T1_42	2.85245	0.34005	0		B4_T1_5	0	B4_T0_32	0.661799	B6_T1_D02	0
B3_001_T1_43	0	0.18236	3.59049		B4_T1_7	3.24893	B4_T0_33	2.73619	B6_T1_D03	3.26154
B3_001_T1_44	9.46256	1.29589	0.66788		B4_T1_10	1.58946	B4_T0_34	3.23399	B6_T1_D04	0
B3_001_T1_45	0	0	0		B4_T1_12	2.36965	B4_T0_35	3.23841	B6_T1_D05	0
B3_001_T1_46	4.6381	3.36535	0		B4_T1_20	3.31771	B4_T0_36	3.19704	B6_T1_D06	0
B3_001_T1_47	13.7022	0.67289	5.87667		B4_T1_21	3.90527	B4_T0_37	2.95419	B6_T1_D07	4.01591
B3_001_T1_48	0	0	0		B4_T1_22	2.95651	B4_T0_38	2.93319	B6_T1_D08	3.24538
B3_001_T1_49	2.95426	0.91399	1.83876		B4_T1_23	2.98907	B4_T0_39	3.18151	B6_T1_D09	3.24547
B3_001_T1_4	0	13.3214	0.1419		B4_T1_24	4.03956	B4_T0_40	2.80832
B3_001_T1_50	24.6062	10.5618	0.36099		B4_T1_27	2.23605	B4_T0_41	3.03404
B3_001_T1_51	1.2751	0.0237	0		B4_T1_28	0	B4_T0_42	2.61807
B3_001_T1_52	16.2357	12.8779	0.87622		B4_T1_30	2.20285	B4_T0_43	2.86516
B3_001_T1_53	12.5399	5.2093	1.03064		B4_T1_31	4.07484	B4_T0_44	2.9203
B3_001_T1_54	1.69166	0.95017	0.02032		B4_T1_32	2.21057	B4_T0_45	2.92638
B3_001_T1_5	0	0	0		B4_T1_33	2.36282	B4_T0_46	2.96891
B3_001_T1_6	1.35121	0.01307	0.12257		B4_T1_34	2.88682	B4_T0_48	2.72818
B3_001_T1_7	30.3821	9.46902	0.19618		B4_T1_35	1.34508	B4_T0_50	2.17017
B3_001_T1_8	0	3.67046	3.28372		B4_T1_36	1.75565	B4_T1_1	2.81235
B3_001_T1_9	9.84125	0.29789	0.24224		B4_T1_37	3.0594	B4_T1_2	2.86044
B4_T0_10	8.37976	11.6604	7.40967		B4_T1_38	3.92583	B4_T1_3	3.02024
B4_T0_11	16.1802	13.4274	0		B4_T1_39	3.9587	B4_T1_5	2.05493
B4_T0_12	3.00917	17.1775	20.5348		B4_T1_40	3.82909	B4_T1_7	2.63337
B4_T0_1	0.31132	7.05	3.42316		B4_T1_41	3.50978	B4_T1_10	2.77853
B4_T0_20	3.99762	5.31714	0.85914		B4_T1_42	0	B4_T1_12	3.12557
B4_T0_21	16.9502	9.64205	0.01486		B4_T1_43	2.53923	B4_T1_20	2.72473
B4_T0_22	5.11434	10.9111	26.943		B4_T1_44	4.08956	B4_T1_21	2.78471
B4_T0_23	14.2623	10.8927	0.8135		B4_T1_45	0	B4_T1_22	2.91976
B4_T0_24	35.3619	5.56825	11.016		B4_T1_46	4.05456	B4_T1_23	2.70718
B4_T0_27	1.76493	10.8837	2.73679		B4_T1_48	3.94831	B4_T1_24	2.7234
B4_T0_28	0.0054	17.4719	0		B4_T1_50	2.41164	B4_T1_27	3.1375
B4_T0_2	8.50549	14.0741	3.31236		B5_T0_1	0	B4_T1_28	2.34195
B4_T0_30	2.96253	15.3129	2.46357		B5_T0_2	4.14017	B4_T1_30	2.65902
B4_T0_31	33.3119	8.38027	1.93277		B5_T0_3	0	B4_T1_31	3.09157
B4_T0_32	6.0487	30.2632	7.52883		B5_T0_4	0	B4_T1_32	2.77696
B4_T0_33	0.2219	14.8933	0		B5_T0_5	2.60133	B4_T1_33	2.77385
B4_T0_34	32.1022	10.662	0.00615		B5_T0_6	0	B4_T1_34	3.04707
B4_T0_35	0.25274	10.5248	1.34752		B5_T0_7	1.99676	B4_T1_35	3.14429
B4_T0_36	0.09421	12.2503	0.96777		B5_T1_1	0	B4_T1_36	3.15546
B4_T0_37	0.14135	11.3712	4.9822		B5_T1_2	3.97328	B4_T1_37	2.75185
B4_T0_38	15.1836	7.71904	0		B5_T1_3	0	B4_T1_38	2.79474
B4_T0_39	26.2032	14.8547	5.45049		B5_T1_4	5.14894	B4_T1_39	3.40531
B4_T0_3	8.08719	13.388	1.35809		B5_T1_5	3.99787	B4_T1_40	2.57707
B4_T0_40	27.2645	6.5429	0		B5_T1_6	2.84905	B4_T1_41	2.41966
B4_T0_41	14.0155	18.7194	0.88384		B5_T1_7	2.648	B4_T1_42	2.8958
B4_T0_42	0.00499	23.9566	10.9391		B6_T0_A01	0	B4_T1_43	2.90097
B4_T0_43	51.2688	14.5096	1.43919		B6_T0_A02	3.82621	B4_T1_44	2.36096
B4_T0_44	19.3167	7.40493	0.00146		B6_T0_A03	1.70903	B4_T1_45	2.61398
B4_T0_45	6.0809	9.22731	3.36708		B6_T0_A04	2.46473	B4_T1_46	2.62919
B4_T0_46	7.99017	7.772	0		B6_T0_A06	4.05559	B4_T1_48	2.77141
B4_T0_48	8.71526	6.21651	0.46839		B6_T0_A07	3.46141	B4_T1_50	2.77404
B4_T0_4	3.55922	34.6355	0.38095		B6_T0_A08	2.18721	B5_T0_1	3.15724
B4_T0_50	19.7833	7.64081	0.59455		B6_T0_A09	0	B5_T0_2	3.02343
B4_T0_52	9.71391	23.7944	0.13255		B6_T0_A10	2.67126	B5_T0_3	2.3163
B4_T0_55	24.7682	10.8966	9.05286		B6_T0_A11	2.24936	B5_T0_4	2.90976
B4_T0_56	0.0076	0.00678	0		B6_T0_D01	2.01873	B5_T0_5	2.75757
B4_T0_5	0	12.6945	0		B6_T0_D02	2.73019	B5_T0_6	0.857892
B4_T0_72	18.5339	8.81401	0		B6_T0_D03	0	B5_T0_7	2.98542
B4_T0_7	8.32201	15.6429	0.46708		B6_T0_D04	0	B5_T1_1	3.20378
B4_T0_82	20.682	3.35711	0.79968		B6_T0_D05	3.78826	B5_T1_2	3.09417
B4_T0_84	0	0	0		B6_T0_D06	6.89385	B5_T1_3	2.87814
B4_T0_95	2.88999	33.7413	0.88164		B6_T0_D07	4.12009	B5_T1_4	3.27649
B4_T1_10	3.09947	11.9983	0.01415		B6_T0_D08	2.75878	B5_T1_5	3.23456
B4_T1_12	6.91923	17.7269	2.68948		B6_T0_D09	3.29473	B5_T1_6	3.18584
B4_T1_15	0.40824	19.3332	2.01685		B6_T1_A01	0	B5_T1_7	3.00567
B4_T1_19	0.61799	18.3872	1.29799		B6_T1_A02	3.8969	B6_T0_A01	0
B4_T1_1	6.59178	8.57089	0.53314		B6_T1_A03	0.563988	B6_T0_A02	3.18674
B4_T1_20	8.18318	4.00502	13.1014		B6_T1_A04	2.29875	B6_T0_A03	2.45658
B4_T1_21	35.9217	6.32727	0		B6_T1_A06	0	B6_T0_A04	2.91319
B4_T1_22	11.2699	11.8283	0.31796		B6_T1_A07	3.37749	B6_T0_A06	3.1026
B4_T1_23	11.6147	8.10234	0.7313		B6_T1_A08	2.59049	B6_T0_A07	2.93871
B4_T1_24	23.0637	9.36084	4.11219		B6_T1_A09	2.19894	B6_T0_A08	2.36544
B4_T1_27	1.87567	9.4477	3.98376		B6_T1_A10	3.93114	B6_T0_A09	1.01117
B4_T1_28	0	5.06248	0		B6_T1_A11	1.94674	B6_T0_A10	2.80705
B4_T1_2	16.7031	11.5686	4.11963		B6_T1_D01	3.07303	B6_T0_A11	3.31327
B4_T1_30	9.05952	12.0961	1.40767		B6_T1_D02	3.64551	B6_T0_D01	2.60145
B4_T1_31	28.9959	9.56866	3.39392		B6_T1_D03	0	B6_T0_D02	3.15831
B4_T1_32	1.53315	23.8558	0		B6_T1_D04	0	B6_T0_D03	2.50839
B4_T1_33	6.19428	11.1955	0.3487		B6_T1_D05	0	B6_T0_D04	2.65245
B4_T1_34	0.88274	25.8065	0.41113		B6_T1_D06	0	B6_T0_D05	3.1051
B4_T1_35	6.01749	14.9271	6.87586		B6_T1_D07	0	B6_T0_D06	4.88487
B4_T1_36	4.85936	18.068	5.01894		B6_T1_D08	0	B6_T0_D07	3.65781
B4_T1_37	0.14606	17.0084	0.08915		B6_T1_D09	1.27702	B6_T0_D08	1.78922
B4_T1_38	23.0835	14.3174	0.03129				B6_T0_D09	3.1811
B4_T1_39	38.1538	11.6503	4.0073				B6_T1_A01	0
B4_T1_3	0.01002	20.7214	0.29978				B6_T1_A02	2.62229
B4_T1_40	15.0367	6.29882	0				B6_T1_A03	2.38677
B4_T1_41	11.2227	4.8503	0				B6_T1_A04	2.98549
B4_T1_42	0	9.66592	1.16106				B6_T1_A06	2.87963
B4_T1_43	5.70999	13.8485	1.46914				B6_T1_A07	2.6891
B4_T1_44	17.8522	5.20103	0.97632				B6_T1_A08	1.26128
B4_T1_45	0.07064	0.77395	0.02002				B6_T1_A09	2.74713
B4_T1_46	0.01053	16.2979	0.78596				B6_T1_A10	3.45796
B4_T1_47	15.3097	5.30647	0.24721				B6_T1_A11	2.93219
B4_T1_48	12.7108	6.17055	0				B6_T1_D01	2.99946
B4_T1_49	0.00948	23.8086	0.99639				B6_T1_D02	2.88235
B4_T1_50	14.1734	17.2859	0.39571				B6_T1_D03	3.21112
B4_T1_5	0	5.70977	3.61356				B6_T1_D04	2.80627
B4_T1_7	16.3724	14.107	2.62721				B6_T1_D05	0
B5_T0_1	0	14.3453	0.27863				B6_T1_D06	1.98438
B5_T0_2	0.02338	4.98868	0				B6_T1_D07	2.43406
B5_T0_3	0	10.5907	1.26737				B6_T1_D08	2.45312
B5_T0_4	0	4.13307	12.6606				B6_T1_D09	2.18081
B5_T0_5	9.78852	8.04102	0
B5_T0_6	0.69703	1.43024	0
B5_T0_7	6.98491	11.1167	0
B5_T1_1	0	7.24088	0.5251
B5_T1_2	0.01777	22.9189	0
B5_T1_3	0	7.86642	0.15541
B5_T1_4	0.00479	4.81686	0.74455
B5_T1_5	34.2352	17.3162	0
B5_T1_6	5.82675	16.2431	0.2736
B5_T1_7	11.1328	13.9984	0
B6_T0_A01	2.72646	2.04017	0
B6_T1_A01	5.47726	3.12167	0
B6_T0_A02	39.2264	3.45551	7.7967
B6_T1_A02	34.7916	1.14159	1.16199
B6_T0_A03	6.00022	3.68429	7.13084
B6_T1_A03	3.80436	6.64237	0.2127
B6_T0_A04	0.07836	2.61274	0
B6_T1_A04	0.1721	3.95751	0
B6_T0_A05	0.09971	0.51447	0.12583
B6_T1_A05	0.13316	6.0158	0.42919
B6_T0_A06	34.2552	10.1623	0
B6_T1_A06	3.70811	2.83347	0.19372
B6_T0_A07	0.49668	1.26529	0.17209
B6_T1_A07	0.25654	4.53098	0.54602
B6_T0_A08	7.24963	1.9737	6.26182
B6_T1_A08	0.1089	3.10313	0
B6_T0_A09	0	3.56541	0
B6_T1_A09	3.84848	4.8398	0.47325
B6_T0_A10	7.51333	3.2733	0.61541
B6_T1_A10	12.1617	1.15501	13.4685
B6_T0_A11	0.29684	1.1401	0.26424
B6_T1_A11	1.38508	1.67116	12.8533
B6_T0_D01	1.15693	3.81886	0.02021
B6_T1_D01	2.45411	9.69223	0.07971
B6_T0_D02	6.44164	14.9389	0
B6_T1_D02	0.53713	6.91977	0
B6_T0_D03	0	3.46927	1.06063
B6_T1_D03	0	11.2307	0.85283
B6_T0_D04	0	1.46142	0.6654
B6_T1_D04	0	7.4615	0
B6_T0_D05	38.7479	9.57442	0
B6_T1_D05	47.136	4.6061	0
B6_T0_D06	0.00039	0.0172	63.2712
B6_T1_D06	0	0.5589	0
B6_T0_D07	8.27265	9.05363	1.24782
B6_T1_D07	0.08157	4.55824	0.02235
B6_T0_D08	7.29065	1.81431	0
B6_T1_D08	3.19607	2.55712	0.05646
B6_T0_D09	1.8958	8.53598	1.77987
B6_T1_D09	6.90183	5.59834	0.22266

## Sheet: Figure4d
	value	Gene prodcuts
AH1206	1	Nitroreductase family protein
AH1206	0.5	Ribonucleotide-diphosphate reductase subunit beta
Probio-Fit	2	Phosphohydrolase
Probio-Fit	0.33	Ferritin
Probio-Fit	0.67	FprA family A-type flavoprotein
Probio-Fit	1	Peptidase S24
Probio-Fit	1	type II toxin-antitoxin system PemK/MazF family toxin
HNU082	2	Phosphohydrolase
HNU082	0.13	Sensor histidine kinase KdpD
HNU082	2	Ferritin
HNU082	1.5	FprA family A-type flavoprotein
HNU082	2	Nitroreductase family protein
HNU082	1	Peptidase S24
HNU082	1	type II toxin-antitoxin system PemK/MazF family toxin
Zhang	1.5	Nitroreductase family protein

[truncated: 1 more sheets: figure5d-e]
